# Supplementary material for: RNA-Seq Transcriptome Analysis of Differentiated Human Oligodendrocytic MO3.13 Cells Shows Upregulation of Genes Involved in Myogenesis
Source: Int J Mol Sci. 2022 May 25;23(11):5969. doi: 10.3390/ijms23115969 (PMC9181232; doi:10.3390/ijms23115969)
Supplement: Supplementary file 1 [file ijms-23-05969-s001.zip]

Archive with 3 entries (2 files):
- ijms-1678890-supplementary/
- ijms-1678890-supplementary/ijms-1678890-supplementary.pdf
- ijms-1678890-supplementary/Table S2. MO3.13 genes with statistically significant change in expression after PMA treatment. 6769 genes were up-regulated and 5856 - down-regu.xlsx
