# Supplementary material for: RNA-Seq Transcriptome Analysis of Differentiated Human Oligodendrocytic MO3.13 Cells Shows Upregulation of Genes Involved in Myogenesis
Source: Int J Mol Sci. 2022 May 25;23(11):5969. doi: 10.3390/ijms23115969 (PMC9181232; doi:10.3390/ijms23115969)
Supplement: Supplementary file 1 [file ijms-23-05969-s001.zip › ijms-1678890-supplementary/Table S2. MO3.13 genes with statistically significant change in expression after PMA treatment. 6769 genes were up-regulated and 5856 - down-regu.xlsx]

## Sheet: Arkusz1
gene_id	gene	baseMean	log2FoldChange	lfcSE	stat	pvalue	padj
ENSG00000112984	KIF20A	3151.05	-7.3662	0.181142	-40.6654	0	0
ENSG00000054938	CHRDL2	44.9398	-7.21795	1.08942	-6.6255	3.46066e-11	2.00793e-10
ENSG00000126787	DLGAP5	1479.75	-7.1988	0.264793	-27.1865	9.37666e-163	4.89524e-160
ENSG00000167900	TK1	3480.47	-7.05416	0.224139	-31.4723	2.08221e-217	2.87749e-214
ENSG00000101057	MYBL2	7645.23	-6.86534	0.265196	-25.8878	9.14347e-148	3.30473e-145
ENSG00000111206	FOXM1	4198.95	-6.62129	0.212813	-31.1131	1.60116e-212	1.9798e-209
ENSG00000178999	AURKB	4233.17	-6.62012	0.175212	-37.7835	0	0
ENSG00000182611	HIST1H2AJ	8.19531	-6.60904	1.41161	-4.68192	2.84204e-06	1.00934e-05
ENSG00000160963	COL26A1	4876.62	-6.59159	0.546696	-12.0571	1.7788e-33	4.154e-32
ENSG00000024526	DEPDC1	1149.05	-6.59015	0.256401	-25.7025	1.09648e-145	3.78818e-143
ENSG00000129195	FAM64A	3281.43	-6.55211	0.199519	-32.8395	1.60833e-236	2.69888e-233
ENSG00000176890	TYMS	7017.08	-6.53908	0.269522	-24.2618	4.96344e-130	1.31018e-127
ENSG00000148773	MKI67	6375.33	-6.49443	0.555794	-11.685	1.5216e-31	3.26455e-30
ENSG00000065328	MCM10	1841.93	-6.43625	0.463404	-13.8891	7.37732e-44	2.5791e-42
ENSG00000161888	SPC24	1382.18	-6.39012	0.249491	-25.6126	1.10302e-144	3.70188e-142
ENSG00000131747	TOP2A	7787.29	-6.36855	0.266897	-23.8615	7.69846e-126	1.82687e-123
ENSG00000169679	BUB1	2463.76	-6.36175	0.190994	-33.3087	2.8918e-243	5.66143e-240
ENSG00000121152	NCAPH	2152.52	-6.3414	0.205649	-30.836	8.62123e-209	9.64469e-206
ENSG00000089685	BIRC5	4368.55	-6.31139	0.478355	-13.194	9.50647e-40	2.8892e-38
ENSG00000171848	RRM2	2364.92	-6.3105	0.640221	-9.85675	6.40882e-23	8.60357e-22
ENSG00000179750	APOBEC3B	683.392	-6.21554	0.247273	-25.1363	1.99551e-139	6.25074e-137
ENSG00000109805	NCAPG	2098.02	-6.2044	0.474449	-13.0771	4.45248e-39	1.31575e-37
ENSG00000186185	KIF18B	2304.74	-6.19633	0.456931	-13.5607	6.84442e-42	2.2395e-40
ENSG00000165480	SKA3	637.219	-6.19295	0.256654	-24.1296	1.22303e-128	3.05665e-126
ENSG00000090889	KIF4A	1917.33	-6.17093	0.216474	-28.5065	9.72649e-179	6.5287e-176
ENSG00000269846	RBL1	6.05125	-6.16668	1.48266	-4.15919	3.19381e-05	9.94858e-05
ENSG00000093009	CDC45	944.859	-6.16128	0.237179	-25.9773	8.93749e-149	3.44211e-146
ENSG00000183798	EMILIN3	140.984	-6.14752	0.454876	-13.5147	1.28076e-41	4.15593e-40
ENSG00000140534	TICRR	1750.81	-6.12671	0.206255	-29.7045	6.72463e-194	6.07622e-191
ENSG00000157456	CCNB2	881.678	-6.12187	0.216231	-28.3117	2.4822e-176	1.57606e-173
ENSG00000166803	KIAA0101	1022.12	-6.11874	0.209286	-29.2362	6.72263e-188	5.26449e-185
ENSG00000152253	SPC25	212.363	-6.11798	0.386912	-15.8123	2.55861e-56	1.35078e-54
ENSG00000134690	CDCA8	2619.64	-6.03381	0.244785	-24.6494	3.73204e-134	1.06923e-131
ENSG00000117399	CDC20	7113.27	-6.02051	0.234846	-25.636	6.05804e-145	2.06263e-142
ENSG00000109674	NEIL3	227.405	-6.00736	0.362447	-16.5745	1.06617e-61	6.48903e-60
ENSG00000269974	RP11-932O9,10	5.31764	-6.00209	1.46363	-4.10084	4.1165e-05	0.000126417
ENSG00000035499	DEPDC1B	451.983	-5.99906	0.274465	-21.8573	6.62614e-106	1.04475e-103
ENSG00000163808	KIF15	1324.82	-5.99032	0.258339	-23.1879	6.03744e-119	1.2552e-116
ENSG00000051341	POLQ	1206.44	-5.96188	0.224158	-26.5967	7.4029e-156	3.10565e-153
ENSG00000164362	TERT	245.147	-5.95221	0.343134	-17.3466	2.0938e-67	1.5229e-65
ENSG00000075218	GTSE1	1664.75	-5.93065	0.181388	-32.6959	1.78535e-234	2.79621e-231
ENSG00000071539	TRIP13	3070.25	-5.89454	0.502249	-11.7363	8.30423e-32	1.79808e-30
ENSG00000143228	NUF2	812.161	-5.88622	0.278222	-21.1566	2.40148e-99	3.2993e-97
ENSG00000168077	SCARA3	45.0747	-5.88214	0.721495	-8.15271	3.55862e-16	3.05119e-15
ENSG00000122966	CIT	981.023	-5.87291	0.252361	-23.2718	8.55519e-120	1.82715e-117
ENSG00000125968	ID1	1573.93	-5.8348	0.64571	-9.03624	1.62148e-19	1.75626e-18
ENSG00000262152	LINC00514	4.73777	-5.8293	1.53008	-3.8098	0.00013908	0.000395712
ENSG00000156970	BUB1B	1280.22	-5.82724	0.206791	-28.1793	1.04808e-174	6.47961e-172
ENSG00000250961	CTD-2023N9,1	9.15388	-5.81123	1.37386	-4.22986	2.33834e-05	7.40659e-05
ENSG00000138180	CEP55	765.864	-5.79577	0.259304	-22.3513	1.1739e-110	2.04285e-108
ENSG00000256316	HIST1H3F	4.5845	-5.78909	1.51322	-3.82568	0.000130409	0.000372261
ENSG00000170312	CDK1	1741.16	-5.78225	0.471208	-12.2711	1.29442e-34	3.17761e-33
ENSG00000080986	NDC80	1228.65	-5.76807	0.592663	-9.73247	2.19206e-22	2.82956e-21
ENSG00000183709	IFNL2	4.52325	-5.76323	1.50609	-3.82661	0.00012992	0.000371
ENSG00000100479	POLE2	395.835	-5.75265	0.275312	-20.895	5.944e-97	7.71505e-95
ENSG00000138160	KIF11	2111.98	-5.73326	0.206023	-27.8283	1.97139e-170	1.10271e-167
ENSG00000135451	TROAP	1409.73	-5.7253	0.238855	-23.9698	5.75085e-127	1.39283e-124
ENSG00000171320	ESCO2	389.66	-5.7152	0.302056	-18.921	7.65899e-80	7.14018e-78
ENSG00000270168	LA16c-380H5,4	4.33905	-5.71369	1.62089	-3.52503	0.000423429	0.00111972
ENSG00000142945	KIF2C	4051.42	-5.70763	0.257812	-22.1388	1.33875e-108	2.24652e-106
ENSG00000158402	CDC25C	390.321	-5.69177	0.265802	-21.4136	9.98319e-102	1.45674e-99
ENSG00000167513	CDT1	2782.91	-5.6818	0.178421	-31.8449	1.54981e-222	2.27561e-219
ENSG00000123485	HJURP	2263.42	-5.67847	0.211281	-26.8764	4.14367e-159	1.98668e-156
ENSG00000142731	PLK4	754.421	-5.66524	0.244782	-23.1441	1.66847e-118	3.40846e-116
ENSG00000127564	PKMYT1	2202.2	-5.63353	0.234065	-24.0682	5.388e-128	1.31855e-125
ENSG00000085999	RAD54L	1229.51	-5.61706	0.198339	-28.3205	1.9317e-176	1.2606e-173
ENSG00000198826	ARHGAP11A	1216.69	-5.6101	0.230283	-24.3617	4.35306e-131	1.18914e-128
ENSG00000145386	CCNA2	1846.49	-5.5896	0.166967	-33.4773	1.03147e-245	2.20293e-242
ENSG00000105011	ASF1B	1761.01	-5.57421	0.20788	-26.8146	2.18629e-158	1.02725e-155
ENSG00000068489	PRR11	1793.23	-5.56277	0.18465	-30.1261	2.20757e-199	2.16094e-196
ENSG00000165304	MELK	971.344	-5.55976	0.262932	-21.1452	3.05302e-99	4.17004e-97
ENSG00000248774	RP11-798M19,3	7.81773	-5.55125	1.37972	-4.02346	5.73487e-05	0.000172818
ENSG00000092853	CLSPN	2263.04	-5.54924	0.466882	-11.8857	1.40383e-32	3.14696e-31
ENSG00000131153	GINS2	2406.95	-5.53018	0.148494	-37.2419	1.43311e-303	8.41702e-300
ENSG00000164045	CDC25A	2838.79	-5.52788	0.221129	-24.9984	6.3562e-138	1.91444e-135
ENSG00000253508	RP1-170O19,14	3.76505	-5.51322	1.58772	-3.47241	0.000515806	0.00134717
ENSG00000186603	HPDL	13.5662	-5.46879	1.1797	-4.63573	3.55674e-06	1.25069e-05
ENSG00000266972	LRRC37A9P	3.64513	-5.44984	1.57627	-3.45743	0.000545362	0.00141775
ENSG00000143476	DTL	1194.97	-5.44103	0.565004	-9.63007	5.96891e-22	7.51891e-21
ENSG00000135476	ESPL1	2466.04	-5.43504	0.164272	-33.0857	4.77682e-240	8.63246e-237
ENSG00000204767	FAM196B	12.9668	-5.42186	1.30329	-4.16014	3.18052e-05	9.91111e-05
ENSG00000269416	CTB-175P5,4	59.8121	-5.41447	0.570718	-9.48712	2.37516e-21	2.88967e-20
ENSG00000139734	DIAPH3	466.565	-5.3911	0.236192	-22.8251	2.58343e-115	4.9748e-113
ENSG00000146670	CDCA5	2490.68	-5.35106	0.232193	-23.0457	1.62279e-117	3.25849e-115
ENSG00000117724	CENPF	5500.04	-5.3484	0.171901	-31.1133	1.59068e-212	1.9798e-209
ENSG00000198901	PRC1	2820.86	-5.33707	0.148193	-36.0142	5.01205e-284	1.96247e-280
ENSG00000111247	RAD51AP1	531.313	-5.32853	0.259064	-20.5684	5.26692e-94	6.41118e-92
ENSG00000174371	EXO1	826.109	-5.30522	0.552113	-9.60894	7.33003e-22	9.19404e-21
ENSG00000100162	CENPM	509.76	-5.2968	0.23598	-22.446	1.40106e-111	2.5126e-109
ENSG00000166851	PLK1	4780.94	-5.27796	0.135699	-38.8946	0	0
ENSG00000183856	IQGAP3	1439.08	-5.26341	0.229378	-22.9465	1.59813e-116	3.15503e-114
ENSG00000154146	NRGN	410.983	-5.24751	0.238625	-21.9906	3.54449e-107	5.70347e-105
ENSG00000066279	ASPM	1496.78	-5.24223	0.242005	-21.6616	4.722e-104	7.2035e-102
ENSG00000072571	HMMR	1472.84	-5.23823	0.199685	-26.2325	1.13241e-151	4.50911e-149
ENSG00000051180	RAD51	610.957	-5.23422	0.25762	-20.3176	8.9816e-92	1.06033e-89
ENSG00000169607	CKAP2L	1008.02	-5.20033	0.206196	-25.2203	2.39652e-140	7.71254e-138
ENSG00000175063	UBE2C	2672.28	-5.17667	0.147348	-35.1323	2.16962e-270	7.28156e-267
ENSG00000145428	RNF175	2.94676	-5.14076	1.66977	-3.07872	0.00207895	0.00487775
ENSG00000168078	PBK	356.633	-5.13864	0.623454	-8.24222	1.69047e-16	1.48464e-15
ENSG00000117602	RCAN3	2.91199	-5.12588	1.6702	-3.06901	0.00214766	0.0050294
ENSG00000134057	CCNB1	2955.3	-5.108	0.174056	-29.3469	2.61717e-189	2.12017e-186
ENSG00000179673	RPRML	5.71471	-5.10336	1.45534	-3.50663	0.000453819	0.00119511
ENSG00000186530	XKR5	110.731	-5.08515	0.396012	-12.8409	9.67621e-38	2.70623e-36
ENSG00000138778	CENPE	1222.11	-5.08345	0.196939	-25.8123	6.45625e-147	2.26383e-144
ENSG00000165388	ZNF488	224.208	-5.07019	0.298657	-16.9766	1.22389e-64	8.19171e-63
ENSG00000100297	MCM5	4112.29	-5.06912	0.212034	-23.907	2.58758e-126	6.20306e-124
ENSG00000230330	HMGN2P3	15.5243	-5.04603	0.977119	-5.16419	2.41482e-07	9.63837e-07
ENSG00000104321	TRPA1	128.683	-5.04265	0.37331	-13.508	1.40371e-41	4.54233e-40
ENSG00000129173	E2F8	765.586	-5.03453	0.184222	-27.3286	1.93985e-164	1.03575e-161
ENSG00000129810	SGOL1	497.306	-5.0205	0.258387	-19.4302	4.28952e-84	4.3437e-82
ENSG00000154839	SKA1	375.944	-5.01754	0.582818	-8.6091	7.36375e-18	7.08132e-17
ENSG00000144354	CDCA7	1692.4	-5.00926	0.174355	-28.7302	1.59961e-181	1.10528e-178
ENSG00000007968	E2F2	852.951	-5.00634	0.204929	-24.4296	8.29893e-132	2.32103e-129
ENSG00000158164	TMSB15A	188.763	-5.00364	0.321441	-15.5663	1.23378e-54	6.30113e-53
ENSG00000100526	CDKN3	279.295	-5.00066	0.27293	-18.3221	5.51306e-75	4.7617e-73
ENSG00000234965	SHISA8	68.9311	-4.99654	0.474975	-10.5196	7.01924e-26	1.12408e-24
ENSG00000137804	NUSAP1	1276.61	-4.99646	0.1692	-29.53	1.18775e-191	1.03348e-188
ENSG00000251689	RP11-478C6,5	2.62276	-4.98605	1.71247	-2.91161	0.00359571	0.00807899
ENSG00000271414	RP11-751K21,1	2.6594	-4.98423	1.72853	-2.88351	0.00393269	0.00876903
ENSG00000184661	CDCA2	1177.95	-4.96313	0.186077	-26.6725	9.82642e-157	4.27504e-154
ENSG00000164109	MAD2L1	1526.21	-4.92105	0.176642	-27.8589	8.40393e-171	4.81545e-168
ENSG00000159259	CHAF1B	621.066	-4.92065	0.199388	-24.6788	1.80605e-134	5.23822e-132
ENSG00000237649	KIFC1	3374.22	-4.91429	0.142202	-34.5585	1.06127e-261	3.11654e-258
ENSG00000104147	OIP5	206.587	-4.9142	0.282312	-17.407	7.30255e-68	5.37802e-66
ENSG00000166426	CRABP1	5.03812	-4.90776	1.5598	-3.14641	0.0016529	0.00395272
ENSG00000117650	NEK2	436.384	-4.90148	0.232035	-21.1238	4.80241e-99	6.48408e-97
ENSG00000249014	HMGN2P4	2.47779	-4.90118	1.7361	-2.8231	0.00475615	0.0104426
ENSG00000157766	ACAN	9.11649	-4.88116	1.22557	-3.98276	6.81202e-05	0.000203219
ENSG00000204466	DGKK	22.8434	-4.87976	0.927429	-5.2616	1.42804e-07	5.85702e-07
ENSG00000198056	PRIM1	701.241	-4.87943	0.287469	-16.9738	1.28381e-64	8.56835e-63
ENSG00000260655	CTA-250D10,23	66.9408	-4.84759	0.470872	-10.2949	7.42937e-25	1.11313e-23
ENSG00000233224	HIST1H2AM	2.43001	-4.84341	1.86277	-2.60011	0.00931943	0.0193104
ENSG00000137135	ARHGEF39	303.263	-4.84054	0.239305	-20.2275	5.60628e-91	6.4881e-89
ENSG00000115163	CENPA	219.371	-4.82673	0.293188	-16.4629	6.77919e-61	4.02181e-59
ENSG00000112742	TTK	1197.67	-4.81857	0.246837	-19.5213	7.23636e-85	7.39147e-83
ENSG00000165553	NGB	2.34441	-4.81713	1.81684	-2.65138	0.00801642	0.0168227
ENSG00000118193	KIF14	938.293	-4.80859	0.483946	-9.93622	2.8962e-23	3.96275e-22
ENSG00000168874	ATOH8	1038.01	-4.79958	0.265208	-18.0974	3.33947e-73	2.75278e-71
ENSG00000216753	HMGA1P7	2.29546	-4.79179	1.91184	-2.50637	0.0121977	0.0246419
ENSG00000113368	LMNB1	7084.79	-4.79065	0.224239	-21.3641	2.8865e-101	4.10985e-99
ENSG00000236391	AC092573,2	2.29734	-4.77234	1.81259	-2.63288	0.00846636	0.0176675
ENSG00000203546	RP11-176H8,1	2.29921	-4.76413	2.08491	-2.28505	0.0223096	0.0423634
ENSG00000251188	RP11-478C6,6	2.21432	-4.74775	1.82623	-2.59975	0.00932924	0.0193256
ENSG00000171695	C20orf201	4.4353	-4.74076	1.53331	-3.09186	0.00198907	0.00468651
ENSG00000255186	RP11-514F3,5	2.18856	-4.73452	1.85861	-2.54735	0.0108545	0.0221821
ENSG00000088325	TPX2	7842.82	-4.71185	0.161911	-29.1015	3.44027e-186	2.60717e-183
ENSG00000226852	RP1-212P9,2	4.43677	-4.71084	1.49944	-3.14173	0.0016795	0.00401266
ENSG00000171241	SHCBP1	909.762	-4.70185	0.176242	-26.6784	8.38616e-157	3.71728e-154
ENSG00000137807	KIF23	1542.04	-4.69292	0.18362	-25.5577	4.50346e-144	1.46944e-141
ENSG00000145824	CXCL14	11.7724	-4.67171	1.03633	-4.50793	6.54626e-06	2.22338e-05
ENSG00000260416	RP5-963E22,5	2.106	-4.64571	1.85174	-2.50884	0.0121128	0.0244999
ENSG00000228157	AC007952,5	2.02041	-4.61934	1.89084	-2.44301	0.0145655	0.0288864
ENSG00000137812	CASC5	996.59	-4.61362	0.262813	-17.5548	5.46907e-69	4.13135e-67
ENSG00000156802	ATAD2	3206.18	-4.60984	0.190013	-24.2606	5.10606e-130	1.33285e-127
ENSG00000101412	E2F1	1977.93	-4.60336	0.170874	-26.94	7.46263e-160	3.7302e-157
ENSG00000267698	AC002116,7	38.3386	-4.59739	0.580026	-7.92617	2.26011e-15	1.83662e-14
ENSG00000256673	RP11-599J14,2	41.2995	-4.59349	0.548812	-8.36988	5.76786e-17	5.23992e-16
ENSG00000225536	RP6-145B8,3	1.99652	-4.58296	1.84921	-2.47834	0.0131996	0.0264408
ENSG00000162063	CCNF	3196.15	-4.5802	0.172502	-26.5516	2.4619e-155	1.01469e-152
ENSG00000117400	MPL	1.98492	-4.57569	1.8424	-2.48355	0.0130082	0.0261086
ENSG00000265342	RP11-16C1,1	1.98492	-4.57569	1.8424	-2.48355	0.0130082	0.0261086
ENSG00000122952	ZWINT	2672.16	-4.57444	0.182648	-25.0452	1.97011e-138	6.01089e-136
ENSG00000103832	GOLGA8UP	7.33452	-4.56121	1.26013	-3.61963	0.000295019	0.000799778
ENSG00000187456	RDM1	11.2028	-4.55936	1.02959	-4.42833	9.49638e-06	3.15914e-05
ENSG00000231007	CDC20P1	186.955	-4.55774	0.299604	-15.2125	2.91973e-52	1.37186e-50
ENSG00000144554	FANCD2	2006.19	-4.54218	0.238243	-19.0654	4.89916e-81	4.62233e-79
ENSG00000267500	CTD-2006C1,6	22.3028	-4.53859	0.748108	-6.06676	1.3052e-09	6.53099e-09
ENSG00000117318	ID3	2695.79	-4.52642	0.459859	-9.84306	7.34416e-23	9.82553e-22
ENSG00000118972	FGF23	1.88961	-4.51655	1.91677	-2.35633	0.0184566	0.0357491
ENSG00000163009	C2orf48	55.4338	-4.51493	0.540971	-8.34597	7.06294e-17	6.37225e-16
ENSG00000186871	ERCC6L	486.311	-4.51353	0.218726	-20.6356	1.31603e-94	1.61872e-92
ENSG00000203706	SERTAD4-AS1	7.12884	-4.51049	1.27359	-3.54154	0.000397797	0.00105646
ENSG00000187741	FANCA	1767.84	-4.50833	0.156055	-28.8894	1.62447e-183	1.15648e-180
ENSG00000136982	DSCC1	746.602	-4.50098	0.206569	-21.7892	2.9377e-105	4.57055e-103
ENSG00000123009	NME2P1	3.78431	-4.49891	1.75848	-2.55841	0.0105153	0.0215772
ENSG00000123219	CENPK	327.745	-4.48994	0.265805	-16.8918	5.16609e-64	3.3713e-62
ENSG00000258393	RP11-907D1,2	1.84066	-4.48617	1.93681	-2.31626	0.0205439	0.0393478
ENSG00000153044	CENPH	331.487	-4.45702	0.226603	-19.6688	3.99046e-86	4.18518e-84
ENSG00000177602	GSG2	846.286	-4.4474	0.257068	-17.3005	4.66583e-67	3.37275e-65
ENSG00000082497	SERTAD4	47.6374	-4.44551	1.34776	-3.29844	0.000972228	0.00241776
ENSG00000111348	ARHGDIB	1.80518	-4.43798	1.91694	-2.31514	0.0206055	0.0394495
ENSG00000215032	GNL3LP1	1.80518	-4.43798	1.91694	-2.31514	0.0206055	0.0394495
ENSG00000154920	EME1	644.853	-4.43469	0.241897	-18.333	4.51524e-75	3.91427e-73
ENSG00000224324	THAP5P1	1.75623	-4.4066	1.91633	-2.2995	0.0214767	0.0409239
ENSG00000176900	OR51T1	1.74464	-4.39834	1.92583	-2.28387	0.0223792	0.0424646
ENSG00000271746	RP1-202O8,3	1.74464	-4.39834	1.92583	-2.28387	0.0223792	0.0424646
ENSG00000235508	RPS2P7	3.65584	-4.3982	1.65053	-2.66471	0.0077054	0.016232
ENSG00000085840	ORC1	1836.55	-4.38538	0.174748	-25.0954	5.578e-139	1.72426e-136
ENSG00000265706	SNORD53_SNORD92	3.56211	-4.371	1.63279	-2.67701	0.0074282	0.0156991
ENSG00000164104	HMGB2	3196.34	-4.36833	0.14135	-30.9043	1.04422e-209	1.22659e-206
ENSG00000130055	GDPD2	3.45404	-4.36071	1.59347	-2.73662	0.00620749	0.0133152
ENSG00000186777	ZNF732	48.631	-4.34555	0.509969	-8.5212	1.57913e-17	1.4887e-16
ENSG00000068078	FGFR3	126.72	-4.3426	0.379035	-11.457	2.16888e-30	4.38499e-29
ENSG00000101003	GINS1	1018.72	-4.32598	0.206293	-20.9701	1.22934e-97	1.61346e-95
ENSG00000167670	CHAF1A	2904.1	-4.31961	0.177881	-24.2837	2.91165e-130	7.77311e-128
ENSG00000165244	ZNF367	243.775	-4.31921	0.269998	-15.9972	1.33647e-57	7.31878e-56
ENSG00000079616	KIF22	5077.92	-4.30345	0.119246	-36.0887	3.40734e-285	1.60097e-281
ENSG00000078900	TP73	220.625	-4.30168	0.278386	-15.4522	7.29273e-54	3.61451e-52
ENSG00000253541	SEPT10P1	3.30907	-4.29405	1.58917	-2.70207	0.00689093	0.0146572
ENSG00000119969	HELLS	1023.72	-4.28162	0.203449	-21.0452	2.53034e-98	3.3585e-96
ENSG00000106031	HOXA13	48.2483	-4.25394	0.472828	-8.9968	2.32394e-19	2.48504e-18
ENSG00000197587	DMBX1	14.8594	-4.25167	0.874451	-4.8621	1.16148e-06	4.29848e-06
ENSG00000106436	MYL10	3.20075	-4.21986	1.6155	-2.61212	0.00899834	0.0186912
ENSG00000270097	LA16c-380H5,3	3.15251	-4.21907	1.60137	-2.63467	0.00842187	0.0175871
ENSG00000101447	FAM83D	1365.44	-4.19892	0.180899	-23.2114	3.49041e-119	7.3874e-117
ENSG00000102760	RGCC	11.532	-4.1918	0.920137	-4.55563	5.2229e-06	1.79651e-05
ENSG00000196584	XRCC2	813.66	-4.18647	0.245375	-17.0615	2.87088e-65	1.96063e-63
ENSG00000147234	FRMPD3	5.65183	-4.18238	1.31059	-3.19122	0.00141675	0.00342496
ENSG00000198739	LRRTM3	826.586	-4.17725	0.195489	-21.3682	2.64293e-101	3.78599e-99
ENSG00000161800	RACGAP1	1676.39	-4.17079	0.183182	-22.7685	9.40113e-115	1.75286e-112
ENSG00000234779	RP11-62F24,2	3.07809	-4.16356	1.61371	-2.58012	0.00987654	0.0203767
ENSG00000257058	RP11-864I4,4	2.99408	-4.15584	1.69592	-2.45049	0.0142662	0.0283573
ENSG00000261008	AC004158,2	27.6134	-4.12714	0.599542	-6.88382	5.82696e-12	3.60814e-11
ENSG00000197299	BLM	775.171	-4.12377	0.199339	-20.6873	4.51104e-95	5.6073e-93
ENSG00000196532	HIST1H3C	19.411	-4.11678	0.721367	-5.70691	1.15044e-08	5.26747e-08
ENSG00000196542	SPTSSB	5.4366	-4.11499	1.30888	-3.1439	0.00166711	0.00398509
ENSG00000121211	MND1	246.661	-4.1059	0.224729	-18.2705	1.42267e-74	1.21981e-72
ENSG00000137310	TCF19	1298.09	-4.09912	0.226179	-18.1233	2.08594e-73	1.73163e-71
ENSG00000241269	AC093620,5	5.42156	-4.09426	1.32806	-3.08288	0.00205009	0.00481723
ENSG00000147536	GINS4	1442.55	-4.07873	0.215641	-18.9144	8.67895e-80	8.05908e-78
ENSG00000251450	CTC-459I6,1	10.5478	-4.06835	0.953178	-4.26819	1.97061e-05	6.3013e-05
ENSG00000136943	CTSV	409.591	-4.05411	0.206044	-19.6759	3.46783e-86	3.65335e-84
ENSG00000169744	LDB2	49.1231	-4.02071	0.452359	-8.88831	6.2044e-19	6.41831e-18
ENSG00000263463	MIR378I	12.9342	-4.0053	0.855178	-4.68359	2.8189e-06	1.00173e-05
ENSG00000168243	GNG4	139.292	-4.00225	0.298986	-13.3861	7.2948e-41	2.30655e-39
ENSG00000259209	RP5-991G20,2	5.0783	-3.99963	1.36691	-2.92603	0.00343318	0.00774865
ENSG00000198374	HIST1H2AL	5.13349	-3.99683	1.31919	-3.02977	0.00244739	0.0056753
ENSG00000249421	ADAMTS19-AS1	2.74147	-3.99362	1.65462	-2.41362	0.0157948	0.0310499
ENSG00000073111	MCM2	8076.47	-3.99	0.137741	-28.9674	1.69549e-184	1.24475e-181
ENSG00000013810	TACC3	3178.41	-3.98921	0.133994	-29.7716	9.10277e-195	8.55406e-192
ENSG00000214776	RP11-726G1,1	40.6053	-3.97705	0.486698	-8.1715	3.04582e-16	2.62397e-15
ENSG00000225695	HNRNPA1P35	2.63459	-3.9643	1.72639	-2.2963	0.0216587	0.0412176
ENSG00000163507	KIAA1524	1619.2	-3.96187	0.178582	-22.1851	4.78067e-109	8.13856e-107
ENSG00000175305	CCNE2	416.445	-3.95658	0.287262	-13.7734	3.68251e-43	1.26113e-41
ENSG00000165490	C11orf82	445.633	-3.94954	0.231187	-17.0837	1.96211e-65	1.34783e-63
ENSG00000241634	RP11-381E24,1	39.9326	-3.94878	0.496441	-7.95418	1.80321e-15	1.47863e-14
ENSG00000255094	RP11-406D1,2	2.62229	-3.93999	1.6683	-2.36168	0.0181924	0.0352838
ENSG00000269397	CTB-92J24,2	26.6594	-3.93139	0.619191	-6.34924	2.16385e-10	1.17159e-09
ENSG00000227879	PSPC1P1	4.98696	-3.92387	1.36933	-2.86554	0.00416294	0.00923513
ENSG00000258384	AC068831,6	4.78718	-3.91743	1.34148	-2.92022	0.00349787	0.00788253
ENSG00000216657	RP3-406P24,1	2.6081	-3.91313	1.71032	-2.28795	0.0221403	0.0420691
ENSG00000145832	SLC25A48	59.7453	-3.91276	0.426004	-9.18479	4.12315e-20	4.64359e-19
ENSG00000159958	TNFRSF13C	65.1235	-3.9116	0.413893	-9.45075	3.36417e-21	4.05721e-20
ENSG00000216866	RPS2P55	14.296	-3.90069	0.812333	-4.80184	1.57217e-06	5.73436e-06
ENSG00000246792	RP11-68L18,1	2.53857	-3.90035	1.69675	-2.29872	0.0215209	0.0410017
ENSG00000152969	JAKMIP1	2.54858	-3.8943	1.70454	-2.28466	0.0223328	0.0423971
ENSG00000127423	AUNIP	217.698	-3.88851	0.243878	-15.9445	3.11149e-57	1.67656e-55
ENSG00000171227	TMEM37	23.6144	-3.88527	0.611347	-6.35526	2.08068e-10	1.12838e-09
ENSG00000182447	OTOL1	23.4906	-3.87715	0.619857	-6.25492	3.97721e-10	2.09781e-09
ENSG00000247151	CSTF3-AS1	23.6545	-3.87288	0.620857	-6.23796	4.43315e-10	2.32525e-09
ENSG00000259699	HMGB1P8	2.52438	-3.87209	1.68289	-2.30086	0.0213995	0.0407968
ENSG00000152804	HHEX	76.523	-3.86724	0.389453	-9.92994	3.08436e-23	4.2153e-22
ENSG00000234664	HMGN2P5	67.9298	-3.85172	0.386477	-9.96625	2.14171e-23	2.9632e-22
ENSG00000215784	FAM72D	85.463	-3.8499	0.338267	-11.3812	5.18525e-30	1.02886e-28
ENSG00000187951	ARHGAP11B	384.216	-3.84841	0.253243	-15.1965	3.72814e-52	1.74126e-50
ENSG00000182168	UNC5C	3912.4	-3.84556	0.125218	-30.7109	4.07055e-207	4.1578e-204
ENSG00000177084	POLE	4547.8	-3.84493	0.130245	-29.5208	1.55701e-191	1.30639e-188
ENSG00000248479	RP11-807H7,2	2.46573	-3.84325	1.69609	-2.26595	0.0234542	0.0442577
ENSG00000123473	STIL	1426.23	-3.84227	0.190223	-20.1988	1.004e-90	1.145e-88
ENSG00000043039	BARX2	13.6019	-3.83337	0.805067	-4.76155	1.92113e-06	6.94782e-06
ENSG00000214826	DDX12P	476.945	-3.82525	0.204247	-18.7286	2.8961e-78	2.62696e-76
ENSG00000145721	LIX1	24.7589	-3.81527	0.590422	-6.46194	1.03369e-10	5.75871e-10
ENSG00000172179	PRL	105.224	-3.80447	0.366215	-10.3886	2.79375e-25	4.30949e-24
ENSG00000109881	CCDC34	636.216	-3.80153	0.179007	-21.2367	4.37395e-100	6.1165e-98
ENSG00000140525	FANCI	2512.98	-3.79701	0.254569	-14.9154	2.6165e-50	1.15762e-48
ENSG00000105894	PTN	237.657	-3.79223	0.232521	-16.3092	8.48423e-60	4.86146e-58
ENSG00000092470	WDR76	619.652	-3.7843	0.254506	-14.8692	5.22031e-50	2.27534e-48
ENSG00000257167	TMPO-AS1	75.372	-3.78229	0.349915	-10.8092	3.11487e-27	5.37675e-26
ENSG00000135678	CPM	11.1214	-3.78096	0.865924	-4.36639	1.26319e-05	4.14007e-05
ENSG00000176894	PXMP2	63.5544	-3.77396	0.387919	-9.72872	2.27443e-22	2.93106e-21
ENSG00000094804	CDC6	3051.76	-3.77024	0.139899	-26.9497	5.75423e-160	2.93878e-157
ENSG00000216921	AC131097,4	6.4824	-3.76449	1.12798	-3.33739	0.000845686	0.00212694
ENSG00000112312	GMNN	1470.3	-3.7451	0.133596	-28.0331	6.42558e-173	3.87067e-170
ENSG00000113645	WWC1	351.663	-3.73895	0.201289	-18.5751	5.11538e-77	4.53493e-75
ENSG00000011426	ANLN	5982.76	-3.72606	0.208414	-17.8782	1.7441e-71	1.38895e-69
ENSG00000268186	CTC-241F20,4	6.49289	-3.72585	1.16643	-3.19424	0.00140201	0.00339246
ENSG00000076003	MCM6	5456.66	-3.71389	0.162779	-22.8155	3.21475e-115	6.14016e-113
ENSG00000134222	PSRC1	1467.78	-3.7099	0.158104	-23.465	9.29665e-122	2.06043e-119
ENSG00000141485	SLC13A5	10.5815	-3.7026	0.872177	-4.24524	2.18363e-05	6.9437e-05
ENSG00000160957	RECQL4	3849.42	-3.69912	0.165849	-22.3041	3.37137e-110	5.8238e-108
ENSG00000091651	ORC6	1650.23	-3.69252	0.151675	-24.3449	6.5683e-131	1.77367e-128
ENSG00000006016	CRLF1	47.7286	-3.68653	0.439753	-8.38319	5.15105e-17	4.69956e-16
ENSG00000198554	WDHD1	937.086	-3.68509	0.187601	-19.6432	6.605e-86	6.86598e-84
ENSG00000222881	Y_RNA	4.05026	-3.6823	1.44403	-2.55001	0.0107718	0.0220419
ENSG00000112309	B3GAT2	37.6702	-3.67664	0.484698	-7.58543	3.31394e-14	2.45985e-13
ENSG00000111665	CDCA3	1085.77	-3.67591	0.155673	-23.6131	2.82773e-123	6.38767e-121
ENSG00000118777	ABCG2	528.064	-3.66987	0.216446	-16.9551	1.76398e-64	1.17066e-62
ENSG00000203760	CENPW	534.728	-3.66443	0.211846	-17.2977	4.89759e-67	3.52942e-65
ENSG00000005189	AC004381,6	387.32	-3.65805	0.1882	-19.437	3.75153e-84	3.81536e-82
ENSG00000184445	KNTC1	1414.22	-3.64377	0.185713	-19.6204	1.03461e-85	1.06606e-83
ENSG00000105699	LSR	74.9946	-3.63647	0.347864	-10.4537	1.40863e-25	2.221e-24
ENSG00000166960	CCDC178	18.3185	-3.63376	0.672149	-5.40618	6.43842e-08	2.73522e-07
ENSG00000156509	FBXO43	23.9879	-3.63334	0.584651	-6.21455	5.14723e-10	2.67709e-09
ENSG00000078549	ADCYAP1R1	36.6696	-3.62124	0.522193	-6.93467	4.07159e-12	2.55077e-11
ENSG00000264635	RP11-769O8,3	5.92812	-3.61399	1.15485	-3.12939	0.00175169	0.00416735
ENSG00000102934	PLLP	3.90906	-3.6045	1.40144	-2.57199	0.0101115	0.0208157
ENSG00000146263	MMS22L	770.209	-3.59859	0.215933	-16.6653	2.34256e-62	1.45592e-60
ENSG00000205362	MT1A	6.02491	-3.58642	1.18459	-3.02756	0.00246537	0.00571136
ENSG00000186193	SAPCD2	2084.26	-3.58616	0.205023	-17.4915	1.66328e-68	1.24842e-66
ENSG00000232301	RP11-132A1,3	3.91909	-3.58584	1.40639	-2.54968	0.0107821	0.0220571
ENSG00000257953	RP11-620J15,1	29.5181	-3.58528	0.530739	-6.75525	1.4259e-11	8.56525e-11
ENSG00000241985	WWTR1-IT1	3.95385	-3.58467	1.38678	-2.58489	0.00974097	0.02012
ENSG00000204620	AC115618,1	7.83901	-3.58314	0.996426	-3.596	0.000323153	0.000869925
ENSG00000164900	GBX1	46.8261	-3.58255	0.43169	-8.2989	1.0508e-16	9.36157e-16
ENSG00000175643	RMI2	483.54	-3.57547	0.185929	-19.2303	2.06427e-82	2.01227e-80
ENSG00000271833	RP11-356B19,11	9.85321	-3.57192	0.908847	-3.93017	8.48874e-05	0.000249438
ENSG00000136492	BRIP1	528.437	-3.56449	0.220376	-16.1746	7.62157e-59	4.31454e-57
ENSG00000253148	RGS21	3.96645	-3.55775	1.44844	-2.45626	0.0140391	0.027951
ENSG00000049540	ELN	136.805	-3.54916	0.285469	-12.4327	1.73591e-35	4.35702e-34
ENSG00000123080	CDKN2C	450.469	-3.54768	0.201732	-17.5861	3.1508e-69	2.41113e-67
ENSG00000166402	TUB	1541.28	-3.53956	0.151332	-23.3893	5.49039e-121	1.18335e-118
ENSG00000164087	POC1A	760.429	-3.53334	0.155095	-22.7818	6.94676e-115	1.3056e-112
ENSG00000087586	AURKA	2247.13	-3.53254	0.136135	-25.9488	1.87671e-148	6.889e-146
ENSG00000075702	WDR62	1756.04	-3.52339	0.1794	-19.6398	7.06247e-86	7.30919e-84
ENSG00000102384	CENPI	457.096	-3.50838	0.296779	-11.8215	3.02212e-32	6.67281e-31
ENSG00000256663	RP11-424C20,2	700.15	-3.50279	0.185391	-18.8941	1.27624e-79	1.18042e-77
ENSG00000176912	C18orf56	29.7134	-3.49876	0.527652	-6.63081	3.33845e-11	1.94038e-10
ENSG00000146410	MTFR2	142.155	-3.49243	0.260641	-13.3994	6.09852e-41	1.9335e-39
ENSG00000182871	COL18A1	5621.45	-3.48551	0.601478	-5.7949	6.83621e-09	3.19672e-08
ENSG00000183763	TRAIP	547.039	-3.47873	0.231565	-15.0227	5.2166e-51	2.35228e-49
ENSG00000113810	SMC4	6703.93	-3.47723	0.184354	-18.8617	2.35636e-79	2.1709e-77
ENSG00000197332	ZNF833P	5.34271	-3.46889	1.23879	-2.80023	0.00510655	0.0111422
ENSG00000236305	RP11-126L15,4	12.8614	-3.46524	0.7813	-4.43522	9.19767e-06	3.06367e-05
ENSG00000086506	HBQ1	61.8818	-3.46493	0.417575	-8.29776	1.06093e-16	9.44819e-16
ENSG00000125319	C17orf53	368.064	-3.46189	0.187926	-18.4216	8.8191e-76	7.73086e-74
ENSG00000164649	CDCA7L	447.909	-3.44873	0.210272	-16.4013	1.87134e-60	1.0882e-58
ENSG00000203817	FAM72C	8.88348	-3.44335	0.947867	-3.63274	0.000280431	0.000762254
ENSG00000131094	C1QL1	113.212	-3.44044	0.289364	-11.8897	1.33953e-32	3.0057e-31
ENSG00000198830	HMGN2	6824.63	-3.42977	0.124956	-27.4479	7.35741e-166	4.01971e-163
ENSG00000249201	CTD-3080P12,3	3.44721	-3.42723	1.52585	-2.24611	0.0246968	0.046342
ENSG00000160298	C21orf58	870.444	-3.42526	0.149262	-22.948	1.54391e-116	3.07382e-114
ENSG00000168496	FEN1	2457.72	-3.42378	0.144486	-23.6962	3.94326e-124	8.99409e-122
ENSG00000228519	RP11-298C3,2	17.4042	-3.42071	0.679514	-5.03405	4.80217e-07	1.85311e-06
ENSG00000133863	TEX15	326.58	-3.41893	0.245114	-13.9483	3.22111e-44	1.13795e-42
ENSG00000112964	GHR	513.893	-3.41125	0.195087	-17.4858	1.83821e-68	1.37532e-66
ENSG00000120693	SMAD9	114.369	-3.40747	0.358472	-9.50552	1.99051e-21	2.43557e-20
ENSG00000256299	RP11-989F5,3	3.60439	-3.40698	1.47076	-2.31647	0.0205328	0.0393327
ENSG00000188610	FAM72B	124.077	-3.40655	0.295336	-11.5345	8.8396e-31	1.81628e-29
ENSG00000250081	CTD-2116N20,1	10.3289	-3.39855	0.835729	-4.06657	4.77111e-05	0.000145417
ENSG00000162062	C16orf59	1107.79	-3.3984	0.175291	-19.3872	9.90342e-84	9.90047e-82
ENSG00000167325	RRM1	6511.92	-3.39351	0.168253	-20.1691	1.82875e-90	2.06552e-88
ENSG00000121621	KIF18A	900.211	-3.3869	0.190421	-17.7863	9.02061e-71	7.04057e-69
ENSG00000104738	MCM4	12550.5	-3.3806	0.146093	-23.1401	1.8287e-118	3.7036e-116
ENSG00000114790	ARHGEF26	343.626	-3.37631	0.18829	-17.9314	6.70174e-72	5.39192e-70
ENSG00000188985	DHFRP1	15.4651	-3.36944	0.699253	-4.81863	1.44544e-06	5.29101e-06
ENSG00000254760	CTD-2616J11,3	6.6508	-3.36651	1.06754	-3.15352	0.00161315	0.00386396
ENSG00000146918	NCAPG2	2455.54	-3.35924	0.179204	-18.7454	2.11134e-78	1.92255e-76
ENSG00000156398	SFXN2	633.866	-3.35805	0.210749	-15.9338	3.68967e-57	1.97903e-55
ENSG00000105486	LIG1	2610.79	-3.35675	0.144747	-23.1904	5.69407e-119	1.19438e-116
ENSG00000188783	PRELP	25.5377	-3.35208	0.560144	-5.98431	2.17311e-09	1.0656e-08
ENSG00000106484	MEST	17719.1	-3.34818	0.142901	-23.4301	2.10994e-121	4.5897e-119
ENSG00000267383	CTC-260E6,6	85.0922	-3.33746	0.311855	-10.702	9.96434e-27	1.66141e-25
ENSG00000034063	UHRF1	7919.09	-3.33719	0.167818	-19.8858	5.39858e-88	5.81784e-86
ENSG00000183850	ZNF730	124.052	-3.33545	0.284119	-11.7396	7.98384e-32	1.7303e-30
ENSG00000133119	RFC3	1304.71	-3.32248	0.218364	-15.2153	2.79724e-52	1.31694e-50
ENSG00000267296	CEBPA-AS1	3.3418	-3.32195	1.43949	-2.30772	0.0210147	0.0401445
ENSG00000237594	AP000251,3	26.6851	-3.31973	0.532601	-6.23306	4.57413e-10	2.39545e-09
ENSG00000161180	CCDC116	33.5413	-3.31486	0.522206	-6.3478	2.1841e-10	1.18201e-09
ENSG00000214357	NEURL1B	135.665	-3.31299	0.308933	-10.724	7.85544e-27	1.32008e-25
ENSG00000215187	FAM166B	4.80613	-3.31053	1.25499	-2.6379	0.00834221	0.0174378
ENSG00000269891	ARHGAP19-SLIT1	4.85609	-3.30372	1.2073	-2.73646	0.00621046	0.0133183
ENSG00000168824	NSG1	31.8811	-3.30181	0.544475	-6.06421	1.32603e-09	6.62957e-09
ENSG00000138182	KIF20B	533.791	-3.29641	0.235225	-14.0139	1.28187e-44	4.60475e-43
ENSG00000129159	KCNC1	708.933	-3.29061	0.159515	-20.6289	1.50992e-94	1.84753e-92
ENSG00000246363	RP11-13A1,1	566.901	-3.28419	0.239862	-13.692	1.13405e-42	3.82241e-41
ENSG00000078053	AMPH	11.394	-3.28268	0.781208	-4.20205	2.64503e-05	8.31969e-05
ENSG00000183298	RP11-556K13,1	25.6979	-3.28187	0.588063	-5.5808	2.39408e-08	1.06021e-07
ENSG00000239494	RN7SL333P	4.84498	-3.27323	1.21941	-2.68427	0.00726874	0.0153864
ENSG00000010292	NCAPD2	7581.83	-3.26793	0.15918	-20.5298	1.16693e-93	1.41313e-91
ENSG00000188486	H2AFX	4211.65	-3.26689	0.133837	-24.4096	1.35285e-131	3.73911e-129
ENSG00000104814	MAP4K1	57.7948	-3.26602	0.386607	-8.44791	2.96575e-17	2.7561e-16
ENSG00000100749	VRK1	701.451	-3.25303	0.205605	-15.8217	2.20323e-56	1.16577e-54
ENSG00000130829	DUSP9	208.301	-3.24553	0.320545	-10.125	4.27911e-24	6.12236e-23
ENSG00000087116	ADAMTS2	864.537	-3.24516	0.189013	-17.169	4.53409e-66	3.17968e-64
ENSG00000186854	TRABD2A	744.273	-3.24055	0.179685	-18.0346	1.0416e-72	8.51023e-71
ENSG00000237506	RPSAP15	12.5347	-3.23817	0.809382	-4.0008	6.31297e-05	0.000189027
ENSG00000259781	RP11-673C5,1	237.621	-3.23806	0.208453	-15.5337	2.05054e-54	1.03822e-52
ENSG00000174498	IGDCC3	498.825	-3.22141	0.520056	-6.19435	5.85278e-10	3.02796e-09
ENSG00000151725	CENPU	799.112	-3.21668	0.228431	-14.0816	4.92567e-45	1.80529e-43
ENSG00000140451	PIF1	979.657	-3.21608	0.157915	-20.3659	3.35814e-92	4.00471e-90
ENSG00000260455	CASC14	7.52204	-3.20486	1.05761	-3.03029	0.00244322	0.00566676
ENSG00000272767	JMJD1C-AS1	27.636	-3.19675	0.530245	-6.02881	1.65167e-09	8.20004e-09
ENSG00000228716	DHFR	1847.32	-3.19423	0.159267	-20.0558	1.79608e-89	1.99978e-87
ENSG00000178882	FAM101A	62.7297	-3.19049	0.34808	-9.16598	4.90977e-20	5.50049e-19
ENSG00000131351	HAUS8	506.53	-3.18721	0.175255	-18.1862	6.64008e-74	5.59123e-72
ENSG00000140835	CHST4	41.2284	-3.18461	0.437933	-7.27192	3.54421e-13	2.42752e-12
ENSG00000272293	RP11-91J19,3	6.09248	-3.18384	1.10361	-2.88495	0.0039148	0.00873247
ENSG00000235760	AC138655,4	5.86492	-3.17829	1.12011	-2.83748	0.00454711	0.0100202
ENSG00000112118	MCM3	6874.09	-3.17733	0.122375	-25.9639	1.26654e-148	4.72299e-146
ENSG00000229921	KIF25-AS1	55.5978	-3.17645	0.373774	-8.49832	1.92353e-17	1.80613e-16
ENSG00000213621	RPSAP54	6.35501	-3.17641	1.13597	-2.7962	0.00517076	0.0112728
ENSG00000233611	AC079135,1	84.5627	-3.17413	0.313073	-10.1386	3.72384e-24	5.35399e-23
ENSG00000123416	TUBA1B	46611.7	-3.17029	0.213172	-14.872	5.01277e-50	2.18894e-48
ENSG00000175602	CCDC85B	1662	-3.16456	0.198159	-15.9698	2.07413e-57	1.12795e-55
ENSG00000167747	C19orf48	3417.89	-3.16233	0.152579	-20.7259	2.02294e-95	2.54144e-93
ENSG00000106268	NUDT1	861.317	-3.15855	0.21917	-14.4114	4.38603e-47	1.7347e-45
ENSG00000198088	NUP62CL	5.81784	-3.15748	1.09934	-2.87216	0.00407676	0.00905934
ENSG00000064763	FAR2	1362.37	-3.15318	0.143163	-22.0251	1.65465e-107	2.71837e-105
ENSG00000271824	AC009014,3	4.60241	-3.15214	1.24177	-2.53842	0.0111354	0.0227087
ENSG00000179242	CDH4	2419.44	-3.15183	0.154166	-20.4444	6.74087e-93	8.07976e-91
ENSG00000167874	TMEM88	2619.41	-3.15168	0.160383	-19.6509	5.67746e-86	5.92802e-84
ENSG00000070950	RAD18	665.104	-3.14711	0.182471	-17.2471	1.17601e-66	8.4489e-65
ENSG00000160949	TONSL	4740.65	-3.13955	0.126635	-24.7921	1.09043e-135	3.20219e-133
ENSG00000166508	MCM7	12356.1	-3.13906	0.129846	-24.1752	4.05623e-129	1.04718e-126
ENSG00000106511	MEOX2	726.293	-3.12997	0.190182	-16.4578	7.3757e-61	4.36467e-59
ENSG00000163535	SGOL2	1063.94	-3.12812	0.213116	-14.678	8.91897e-49	3.72835e-47
ENSG00000049541	RFC2	2357.02	-3.12364	0.147252	-21.213	7.25187e-100	1.00217e-97
ENSG00000266402	SNORA76	66.348	-3.12225	0.37608	-8.3021	1.02284e-16	9.12979e-16
ENSG00000255441	CTD-2616J11,2	10.3148	-3.12072	0.811716	-3.8446	0.00012075	0.000346668
ENSG00000232445	RP11-132A1,4	41.2706	-3.12009	0.490887	-6.35603	2.07036e-10	1.12356e-09
ENSG00000198597	ZNF536	58.7155	-3.11941	0.359244	-8.68325	3.84611e-18	3.77745e-17
ENSG00000227598	RP1-167A14,2	17.6389	-3.11158	0.68758	-4.52541	6.02791e-06	2.05475e-05
ENSG00000056736	IL17RB	340.86	-3.1107	0.195926	-15.8769	9.15789e-57	4.8786e-55
ENSG00000102879	CORO1A	283.333	-3.10923	0.215081	-14.4561	2.29371e-47	9.13323e-46
ENSG00000138587	MNS1	74.4625	-3.10457	0.380021	-8.16948	3.09722e-16	2.66629e-15
ENSG00000225764	LEPREL1-AS1	19.2828	-3.10368	0.654436	-4.74253	2.1107e-06	7.60882e-06
ENSG00000224905	AP001347,6	17.7099	-3.09969	0.731503	-4.23742	2.26101e-05	7.17422e-05
ENSG00000116962	NID1	6715.06	-3.09721	0.129876	-23.8475	1.0741e-125	2.52339e-123
ENSG00000243536	ANTXRLP1	18.4123	-3.09694	0.624609	-4.95821	7.11446e-07	2.69375e-06
ENSG00000187498	COL4A1	18520	-3.08197	0.154638	-19.9303	2.22323e-88	2.42932e-86
ENSG00000183814	LIN9	240.457	-3.07747	0.26523	-11.603	3.97803e-31	8.38168e-30
ENSG00000146904	EPHA1	4.33965	-3.07519	1.2593	-2.44199	0.0146067	0.0289631
ENSG00000171388	APLN	1077.17	-3.0721	0.15465	-19.8648	8.20311e-88	8.79981e-86
ENSG00000065717	TLE2	52.7227	-3.0699	0.487194	-6.30118	2.95379e-10	1.58017e-09
ENSG00000099901	RANBP1	5569.19	-3.06688	0.156385	-19.611	1.24446e-85	1.27669e-83
ENSG00000173207	CKS1B	1794.91	-3.05774	0.175156	-17.4572	3.03247e-68	2.25449e-66
ENSG00000162073	PAQR4	1361.72	-3.03955	0.163364	-18.606	2.87417e-77	2.55769e-75
ENSG00000176208	ATAD5	604.583	-3.03056	0.183376	-16.5265	2.36674e-61	1.42935e-59
ENSG00000128254	C22orf24	9.42162	-3.02415	0.906067	-3.33767	0.000844839	0.00212503
ENSG00000259845	HERC2P10	12.6215	-3.01679	0.770809	-3.91379	9.08571e-05	0.000265387
ENSG00000136425	CIB2	80.9415	-3.01628	0.341923	-8.8215	1.12933e-18	1.15253e-17
ENSG00000221241	SNORD88A	4.16702	-3.01332	1.26277	-2.38628	0.0170198	0.0331932
ENSG00000126215	XRCC3	1025.94	-3.01205	0.151858	-19.8347	1.49443e-87	1.59585e-85
ENSG00000196550	FAM72A	94.8615	-3.00744	0.346504	-8.67936	3.97991e-18	3.9056e-17
ENSG00000241472	PTPRG-AS1	71.3705	-3.0043	0.347464	-8.64637	5.31617e-18	5.15873e-17
ENSG00000149636	DSN1	1183.13	-2.99859	0.130767	-22.9308	2.28919e-116	4.48166e-114
ENSG00000014138	POLA2	1348.05	-2.98951	0.158616	-18.8475	3.08017e-79	2.82666e-77
ENSG00000206053	HN1L	4928.65	-2.98399	0.175489	-17.0038	7.69389e-65	5.19404e-63
ENSG00000101180	HRH3	9.34942	-2.97812	0.888	-3.35374	0.00079727	0.00201704
ENSG00000197457	STMN3	6160.93	-2.97676	0.169331	-17.5795	3.5366e-69	2.68884e-67
ENSG00000185347	C14orf80	802.6	-2.97535	0.173756	-17.1237	9.8758e-66	6.84401e-64
ENSG00000076382	SPAG5	2550.6	-2.96838	0.123251	-24.0839	3.68286e-128	9.10753e-126
ENSG00000104524	PYCRL	742.628	-2.96804	0.195602	-15.1739	5.26807e-52	2.45075e-50
ENSG00000116329	OPRD1	5.43993	-2.96387	1.12092	-2.64413	0.00819014	0.0171443
ENSG00000182628	SKA2	1068	-2.95815	0.152454	-19.4036	7.19632e-84	7.25593e-82
ENSG00000125520	SLC2A4RG	4307.85	-2.95728	0.125983	-23.4737	7.58053e-122	1.69609e-119
ENSG00000168913	ENHO	181.442	-2.95531	0.21494	-13.7495	5.13071e-43	1.7469e-41
ENSG00000118513	MYB	39.2439	-2.95453	0.442284	-6.68016	2.38689e-11	1.40998e-10
ENSG00000164879	CA3	572.122	-2.95315	0.183342	-16.1073	2.26653e-58	1.2678e-56
ENSG00000132646	PCNA	2691.03	-2.95039	0.154176	-19.1365	1.25355e-81	1.19229e-79
ENSG00000138092	CENPO	1117.58	-2.94938	0.220815	-13.3567	1.08193e-40	3.38451e-39
ENSG00000266437	MIR4746	14.5022	-2.94888	0.676603	-4.35836	1.31038e-05	4.27982e-05
ENSG00000131668	BARX1	6.53593	-2.94462	1.00666	-2.92515	0.00344289	0.00776907
ENSG00000268885	AC026740,1	87.4176	-2.93929	0.289572	-10.1504	3.29879e-24	4.75742e-23
ENSG00000235100	RP11-80H5,9	6.68152	-2.93911	0.990997	-2.96581	0.00301883	0.00687822
ENSG00000240342	RPS2P5	671.128	-2.93809	0.189313	-15.5197	2.55148e-54	1.28631e-52
ENSG00000234648	AL162151,3	5.22512	-2.93767	1.12311	-2.61565	0.00890566	0.0185135
ENSG00000261135	RP4-798A10,7	3.87036	-2.93579	1.26236	-2.32564	0.0200378	0.0384754
ENSG00000231607	DLEU2	269.719	-2.93425	0.240055	-12.2232	2.33563e-34	5.6568e-33
ENSG00000209482	SNORD83A	20.6459	-2.93339	0.565701	-5.18541	2.15541e-07	8.66035e-07
ENSG00000125872	LRRN4	475.983	-2.9329	0.220433	-13.3051	2.16077e-40	6.68813e-39
ENSG00000272205	RP11-277B15,3	3.84545	-2.9313	1.3219	-2.21749	0.0265896	0.0495302
ENSG00000077152	UBE2T	776.915	-2.92993	0.15196	-19.2809	7.76532e-83	7.63308e-81
ENSG00000125534	PPDPF	4853.63	-2.92158	0.140319	-20.821	2.79015e-96	3.58191e-94
ENSG00000266709	RP11-214O1,2	458.019	-2.9189	0.207831	-14.0446	8.31689e-45	3.00598e-43
ENSG00000189129	PLAC9	7.48873	-2.91221	0.986656	-2.9516	0.00316134	0.00717857
ENSG00000037280	FLT4	2169.12	-2.90869	0.16013	-18.1645	9.85145e-74	8.26572e-72
ENSG00000154096	THY1	1593.34	-2.90852	0.193014	-15.069	2.59187e-51	1.17777e-49
ENSG00000235559	NOL5BP	27.3507	-2.90817	0.565401	-5.14355	2.69591e-07	1.07094e-06
ENSG00000074047	GLI2	235.158	-2.9055	0.218029	-13.3262	1.62982e-40	5.06474e-39
ENSG00000125931	CITED1	331.299	-2.90139	0.187574	-15.468	5.70514e-54	2.84566e-52
ENSG00000149929	HIRIP3	1359.67	-2.89617	0.176149	-16.4416	9.63742e-61	5.68874e-59
ENSG00000171551	ECEL1	247.982	-2.89612	0.196122	-14.7669	2.39405e-49	1.01522e-47
ENSG00000178342	KCNG2	5.00334	-2.89474	1.14229	-2.53416	0.0112717	0.0229587
ENSG00000112175	BMP5	21.3982	-2.88534	0.579634	-4.97787	6.42872e-07	2.44464e-06
ENSG00000235489	DBF4P1	5.01406	-2.88445	1.10813	-2.60298	0.00924174	0.0191622
ENSG00000231156	AC093702,1	114.331	-2.88311	0.384717	-7.49409	6.67576e-14	4.85253e-13
ENSG00000270716	CTC-260E6,11	8.85637	-2.88188	0.83222	-3.46288	0.00053443	0.0013921
ENSG00000234337	RP11-297L17,6	3.74858	-2.8795	1.26418	-2.27776	0.0227407	0.0430601
ENSG00000263731	RP11-498C9,15	70.0051	-2.87661	0.331475	-8.6782	4.02082e-18	3.93917e-17
ENSG00000149503	INCENP	2117.79	-2.8738	0.130558	-22.0117	2.22476e-107	3.60457e-105
ENSG00000103187	COTL1	5168.88	-2.87307	0.162687	-17.6601	8.5078e-70	6.55323e-68
ENSG00000118894	FAM86A	725.863	-2.86693	0.184871	-15.5077	3.07735e-54	1.5481e-52
ENSG00000101144	BMP7	6.3442	-2.8636	1.01436	-2.82307	0.00475666	0.0104428
ENSG00000227617	CERS6-AS1	5.0099	-2.86072	1.09676	-2.60834	0.00909833	0.0188906
ENSG00000134183	GNAT2	5.05814	-2.85851	1.09751	-2.60455	0.00919963	0.019084
ENSG00000122483	CCDC18	575.391	-2.85775	0.20093	-14.2226	6.63298e-46	2.51742e-44
ENSG00000166922	SCG5	12.4305	-2.85615	0.721499	-3.95863	7.53795e-05	0.0002234
ENSG00000228065	RP11-222A11,1	158.039	-2.85504	0.275541	-10.3616	3.70788e-25	5.66381e-24
ENSG00000149948	HMGA2	9080.04	-2.85384	0.223308	-12.7799	2.12473e-37	5.83135e-36
ENSG00000259768	RP5-991G20,1	50.7715	-2.85133	0.418583	-6.81188	9.6331e-12	5.85386e-11
ENSG00000167799	NUDT8	86.518	-2.85068	0.340061	-8.38283	5.167e-17	4.71045e-16
ENSG00000110328	GALNT18	1109.99	-2.84847	0.178087	-15.9948	1.38892e-57	7.57072e-56
ENSG00000272711	RP11-259N19,1	179.011	-2.84683	0.249178	-11.4249	3.14104e-30	6.30165e-29
ENSG00000175183	CSRP2	1301.78	-2.84398	0.227476	-12.5023	7.25289e-36	1.85612e-34
ENSG00000240087	RP11-254B13,1	8.47222	-2.83878	0.887691	-3.19794	0.00138414	0.00335336
ENSG00000188306	LRRIQ4	13.5744	-2.83724	0.684628	-4.14421	3.40987e-05	0.000105823
ENSG00000258099	RP11-686G8,2	6.06956	-2.83722	0.98722	-2.87395	0.00405367	0.00901314
ENSG00000197472	ZNF695	66.2084	-2.83555	0.356224	-7.96003	1.72e-15	1.41188e-14
ENSG00000181938	GINS3	959.494	-2.83269	0.206535	-13.7153	8.22127e-43	2.77902e-41
ENSG00000096060	FKBP5	1874.03	-2.82855	0.147554	-19.1696	6.64067e-82	6.42013e-80
ENSG00000111602	TIMELESS	3843.34	-2.8284	0.147454	-19.1816	5.27188e-82	5.11786e-80
ENSG00000103202	NME4	4828.58	-2.82778	0.222609	-12.7029	5.6972e-37	1.5314e-35
ENSG00000214756	METTL12	143.541	-2.82576	0.330668	-8.54561	1.27861e-17	1.20977e-16
ENSG00000272599	RP11-152N13,16	39.1993	-2.81854	0.430504	-6.54706	5.86815e-11	3.33964e-10
ENSG00000226919	RP11-80B9,1	4.73351	-2.81724	1.17108	-2.40567	0.0161426	0.0316428
ENSG00000101911	PRPS2	325.37	-2.81047	0.183567	-15.3103	6.52776e-53	3.13613e-51
ENSG00000129534	MIS18BP1	609.796	-2.80725	0.179558	-15.6342	4.25959e-55	2.18973e-53
ENSG00000227331	AC005042,2	5.81929	-2.80433	1.12405	-2.49484	0.0126016	0.0253729
ENSG00000166106	ADAMTS15	342.191	-2.80156	0.297899	-9.40439	5.23339e-21	6.23153e-20
ENSG00000116830	TTF2	1767.41	-2.80126	0.188541	-14.8575	6.21631e-50	2.67624e-48
ENSG00000215210	RBMXP2	6.18522	-2.80038	1.07133	-2.61393	0.00895068	0.0185988
ENSG00000251323	RP11-452H21,4	5.93876	-2.79785	1.00613	-2.78082	0.00542223	0.0117807
ENSG00000112029	FBXO5	989.976	-2.79205	0.173185	-16.1218	1.79354e-58	1.00562e-56
ENSG00000168268	NT5DC2	6360.5	-2.79165	0.109067	-25.5957	1.70346e-144	5.63654e-142
ENSG00000184486	POU3F2	26.1634	-2.79041	0.491936	-5.67231	1.40888e-08	6.40208e-08
ENSG00000185130	HIST1H2BL	4.74541	-2.79022	1.1124	-2.50828	0.0121321	0.0245263
ENSG00000159055	MIS18A	733.312	-2.78933	0.156126	-17.8659	2.17553e-71	1.72668e-69
ENSG00000233844	KCNQ5-IT1	7.07609	-2.78849	0.939135	-2.96921	0.00298566	0.00680991
ENSG00000261061	RP11-303E16,2	124.773	-2.78543	0.249432	-11.1671	5.90792e-29	1.11751e-27
ENSG00000101945	SUV39H1	523.489	-2.78484	0.191126	-14.5707	4.31608e-48	1.75733e-46
ENSG00000166451	CENPN	705.528	-2.78452	0.173487	-16.0503	5.68722e-58	3.14376e-56
ENSG00000132967	HMGB1P5	109.525	-2.78179	0.277913	-10.0096	1.38356e-23	1.93362e-22
ENSG00000178821	TMEM52	37.5996	-2.77902	0.44994	-6.17641	6.55752e-10	3.37644e-09
ENSG00000140905	GCSH	301.094	-2.77369	0.186608	-14.8637	5.67098e-50	2.45809e-48
ENSG00000223652	AC106786,1	26.0918	-2.77328	0.504386	-5.49832	3.83423e-08	1.66718e-07
ENSG00000140988	RPS2	79260.3	-2.76988	0.166316	-16.6543	2.815e-62	1.73577e-60
ENSG00000125898	FAM110A	274.859	-2.76844	0.186297	-14.8604	5.95965e-50	2.57845e-48
ENSG00000256018	HIST1H3G	18.7642	-2.76202	0.590143	-4.68026	2.86517e-06	1.0171e-05
ENSG00000127586	CHTF18	4183.1	-2.75495	0.135948	-20.2648	2.63213e-91	3.07645e-89
ENSG00000006634	DBF4	1062.56	-2.7546	0.177203	-15.5448	1.72445e-54	8.75002e-53
ENSG00000175567	UCP2	1857.4	-2.75061	0.193316	-14.2286	6.09214e-46	2.31965e-44
ENSG00000134871	COL4A2	19990.6	-2.74678	0.181607	-15.1248	1.11077e-51	5.08681e-50
ENSG00000128011	LRFN1	256.722	-2.74064	0.355428	-7.71082	1.25011e-14	9.56014e-14
ENSG00000143171	RXRG	89.8169	-2.72838	0.317097	-8.60425	7.68191e-18	7.37821e-17
ENSG00000188613	NANOS1	45.1526	-2.72348	0.415503	-6.55466	5.57677e-11	3.18075e-10
ENSG00000205363	C15orf59	33.3449	-2.72306	0.433978	-6.27466	3.50394e-10	1.85778e-09
ENSG00000224578	HNRNPA1P48	102.825	-2.72275	0.277138	-9.82451	8.82996e-23	1.17465e-21
ENSG00000169715	MT1E	670.564	-2.72251	0.302872	-8.98899	2.49524e-19	2.66095e-18
ENSG00000271387	RP11-382D12,2	7.83406	-2.71915	0.914955	-2.97189	0.00295973	0.00675798
ENSG00000267108	RP11-861E21,1	10.1342	-2.71902	0.777024	-3.49928	0.000466518	0.0012258
ENSG00000053438	NNAT	1199.68	-2.71855	0.176325	-15.4178	1.24235e-53	6.0805e-52
ENSG00000246283	CTD-2036P10,3	9.12457	-2.71748	0.887135	-3.06321	0.00218977	0.00511883
ENSG00000247796	CTD-2366F13,1	78.4593	-2.71666	0.354277	-7.66818	1.7446e-14	1.31702e-13
ENSG00000136122	BORA	329.564	-2.71523	0.204949	-13.2483	4.61306e-40	1.41481e-38
ENSG00000213411	RBM22P2	4.57845	-2.71397	1.17329	-2.31313	0.0207157	0.0396411
ENSG00000111788	RP11-22B23,1	420.432	-2.71008	0.183981	-14.7302	4.12205e-49	1.74171e-47
ENSG00000271474	RP11-710C12,1	48.5875	-2.70967	0.379877	-7.13303	9.81825e-13	6.49564e-12
ENSG00000127863	TNFRSF19	2441.09	-2.70776	0.122299	-22.1404	1.29032e-108	2.18082e-106
ENSG00000189343	RPS2P46	5066.55	-2.70441	0.181803	-14.8755	4.75439e-50	2.07998e-48
ENSG00000182901	RGS7	451.187	-2.70361	0.171905	-15.7273	9.82466e-56	5.12913e-54
ENSG00000111445	RFC5	770.111	-2.69859	0.158552	-17.0202	5.81454e-65	3.93663e-63
ENSG00000258920	FOXN3-AS1	24.6464	-2.69532	0.512585	-5.25829	1.45397e-07	5.96025e-07
ENSG00000162882	HAAO	389.637	-2.69506	0.1802	-14.9559	1.4244e-50	6.33778e-49
ENSG00000179331	RAB39A	131.436	-2.69222	0.34764	-7.74426	9.6142e-15	7.42738e-14
ENSG00000168685	IL7R	682.481	-2.68283	0.219489	-12.2231	2.34055e-34	5.66288e-33
ENSG00000228956	AC144521,1	15.7449	-2.68226	0.651028	-4.12003	3.78828e-05	0.000116841
ENSG00000189403	HMGB1	8692.21	-2.68173	0.121418	-22.0867	4.23856e-108	7.06217e-106
ENSG00000158710	TAGLN2	2497.93	-2.68156	0.182932	-14.6587	1.18449e-48	4.93392e-47
ENSG00000109794	FAM149A	11.3655	-2.67912	0.7416	-3.61263	0.000303112	0.000819827
ENSG00000258857	RP11-247L20,3	13.1755	-2.67837	0.69342	-3.86256	0.000112207	0.000323764
ENSG00000162068	NTN3	143.642	-2.67413	0.287103	-9.31417	1.22906e-20	1.4394e-19
ENSG00000112877	CEP72	753.657	-2.67313	0.143478	-18.631	1.80223e-77	1.60988e-75
ENSG00000168393	DTYMK	2676.53	-2.67288	0.165963	-16.1053	2.34163e-58	1.3067e-56
ENSG00000124205	EDN3	891.053	-2.67037	0.249564	-10.7001	1.01617e-26	1.69312e-25
ENSG00000149548	CCDC15	310.067	-2.6669	0.260254	-10.2473	1.21675e-24	1.80576e-23
ENSG00000203813	HIST1H3H	23.1181	-2.66497	0.507153	-5.25477	1.48213e-07	6.06934e-07
ENSG00000221164	SNORA11	11.412	-2.66263	0.80488	-3.30811	0.000939284	0.00234402
ENSG00000259901	RP5-991G20,4	186.113	-2.66223	0.229099	-11.6204	3.24606e-31	6.86406e-30
ENSG00000097046	CDC7	1605.99	-2.65798	0.188307	-14.1151	3.06432e-45	1.1337e-43
ENSG00000116649	SRM	4605.06	-2.65688	0.162825	-16.3174	7.4231e-60	4.27429e-58
ENSG00000055163	CYFIP2	372.974	-2.65297	0.241668	-10.9777	4.88994e-28	8.80977e-27
ENSG00000129167	TPH1	49.5406	-2.64866	0.40411	-6.55429	5.59073e-11	3.18794e-10
ENSG00000231205	ZNF826P	86.1401	-2.64312	0.282126	-9.36859	7.35112e-21	8.69503e-20
ENSG00000188312	CENPP	400.588	-2.64064	0.186866	-14.1312	2.43928e-45	9.05306e-44
ENSG00000163467	TSACC	5.44519	-2.63807	1.03778	-2.54204	0.0110208	0.0224985
ENSG00000270953	RP11-2E11,9	18.4575	-2.63272	0.574053	-4.58619	4.51406e-06	1.56599e-05
ENSG00000244184	RP11-314A20,2	9.78058	-2.62911	0.780097	-3.37023	0.000751061	0.00191084
ENSG00000104889	RNASEH2A	2520.07	-2.62658	0.151747	-17.3089	4.02894e-67	2.92136e-65
ENSG00000206630	SNORD60	17.3319	-2.62637	0.591116	-4.44306	8.86871e-06	2.96208e-05
ENSG00000137700	SLC37A4	962.477	-2.62634	0.160959	-16.3169	7.48819e-60	4.30123e-58
ENSG00000205246	RPSAP58	186.833	-2.62581	0.229866	-11.4232	3.20135e-30	6.4117e-29
ENSG00000186638	KIF24	294.068	-2.6257	0.182669	-14.3741	7.52775e-47	2.95241e-45
ENSG00000113763	UNC5A	53.1733	-2.62563	0.398232	-6.59321	4.30424e-11	2.47963e-10
ENSG00000170727	BOP1	669.585	-2.62434	0.169939	-15.4428	8.43649e-54	4.1726e-52
ENSG00000137142	IGFBPL1	59.4076	-2.62432	0.355977	-7.37216	1.6788e-13	1.17872e-12
ENSG00000097021	ACOT7	2059.33	-2.62429	0.125952	-20.8357	2.0568e-96	2.65496e-94
ENSG00000260025	RP11-490M8,1	21.764	-2.62369	0.558897	-4.6944	2.67387e-06	9.5322e-06
ENSG00000225163	LINC00618	7.52175	-2.62106	0.872801	-3.00305	0.00267288	0.00615506
ENSG00000112559	MDFI	1293.59	-2.62061	0.144551	-18.1293	1.87148e-73	1.5591e-71
ENSG00000212232	SNORD17	84.3534	-2.61656	0.301772	-8.67064	4.29697e-18	4.19397e-17
ENSG00000217258	AC007249,3	7.79324	-2.61611	0.92775	-2.81985	0.00480467	0.0105354
ENSG00000267030	CTB-50L17,7	62.069	-2.61578	0.370745	-7.05547	1.72013e-12	1.11417e-11
ENSG00000170779	CDCA4	2524.08	-2.60951	0.135221	-19.2982	5.56343e-83	5.51483e-81
ENSG00000245857	GS1-24F4,2	5.34384	-2.60711	1.03929	-2.50856	0.0121226	0.0245092
ENSG00000134874	DZIP1	1189.18	-2.60695	0.148776	-17.5227	9.62234e-69	7.24544e-67
ENSG00000170891	CYTL1	203.924	-2.60229	0.225014	-11.565	6.19915e-31	1.28882e-29
ENSG00000105173	CCNE1	851.431	-2.60203	0.171511	-15.1713	5.47949e-52	2.54406e-50
ENSG00000119333	WDR34	2405.77	-2.59804	0.124076	-20.9392	2.35557e-97	3.07441e-95
ENSG00000168418	KCNG4	14.3758	-2.59696	0.747012	-3.47646	0.000508085	0.00132819
ENSG00000176974	SHMT1	1804.21	-2.59662	0.15101	-17.195	2.89475e-66	2.05457e-64
ENSG00000247675	LRP4-AS1	19.9717	-2.59647	0.558711	-4.64725	3.36385e-06	1.18623e-05
ENSG00000131477	RAMP2	239.289	-2.58897	0.215165	-12.0325	2.39847e-33	5.54599e-32
ENSG00000120539	MASTL	844.669	-2.58713	0.14251	-18.154	1.19352e-73	9.9784e-72
ENSG00000213707	HMGB1P10	26.3613	-2.58634	0.513141	-5.0402	4.6504e-07	1.7975e-06
ENSG00000187193	MT1X	82.811	-2.58502	0.362974	-7.12178	1.06542e-12	7.01709e-12
ENSG00000134323	MYCN	6.44077	-2.58475	0.952705	-2.71306	0.00666649	0.014212
ENSG00000134184	GSTM1	773.671	-2.58374	0.161322	-16.016	9.87591e-58	5.4336e-56
ENSG00000137563	GGH	1044.93	-2.5813	0.179201	-14.4045	4.84695e-47	1.91377e-45
ENSG00000185480	PARPBP	424.235	-2.58002	0.267233	-9.65455	4.70215e-22	5.93593e-21
ENSG00000273181	RP11-778D9,13	4.18231	-2.57962	1.14523	-2.2525	0.0242905	0.0456818
ENSG00000125772	GPCPD1	844.563	-2.57862	0.183016	-14.0896	4.39832e-45	1.61705e-43
ENSG00000205364	MT1M	66.4749	-2.57372	0.451553	-5.6997	1.20021e-08	5.48677e-08
ENSG00000228412	RP4-625H18,2	8.17181	-2.57347	0.877686	-2.93211	0.00336666	0.00760947
ENSG00000139835	GRTP1	50.1675	-2.56793	0.419652	-6.1192	9.40462e-10	4.76581e-09
ENSG00000123213	NLN	1249.3	-2.56653	0.210758	-12.1776	4.08948e-34	9.80348e-33
ENSG00000165238	WNK2	557.924	-2.56647	0.248732	-10.3182	5.83054e-25	8.81447e-24
ENSG00000130881	LRP3	888.129	-2.56618	0.167963	-15.2783	1.06725e-52	5.0961e-51
ENSG00000130844	ZNF331	699.662	-2.56596	0.205845	-12.4655	1.15127e-35	2.92397e-34
ENSG00000161692	DBF4B	1290.46	-2.56353	0.179653	-14.2693	3.39797e-46	1.30226e-44
ENSG00000197061	HIST1H4C	6.29582	-2.55238	1.00112	-2.54951	0.0107873	0.0220659
ENSG00000110811	LEPREL2	1332.16	-2.55119	0.169676	-15.0356	4.28846e-51	1.94496e-49
ENSG00000173638	SLC19A1	2231.46	-2.54997	0.164256	-15.5244	2.37217e-54	1.19848e-52
ENSG00000075043	KCNQ2	741.673	-2.5473	0.182641	-13.9471	3.27751e-44	1.15613e-42
ENSG00000106852	LHX6	81.3008	-2.54601	0.349944	-7.27549	3.45167e-13	2.3669e-12
ENSG00000260549	MT1L	29.7286	-2.54284	0.456556	-5.5696	2.55319e-08	1.12685e-07
ENSG00000227704	RP1-266L20,4	24.4963	-2.53945	0.524658	-4.8402	1.29706e-06	4.77541e-06
ENSG00000164638	SLC29A4	453.581	-2.53761	0.212985	-11.9145	9.94482e-33	2.24217e-31
ENSG00000253954	HMGN1P38	13.4091	-2.53622	0.654858	-3.87293	0.000107535	0.000311237
ENSG00000131470	PSMC3IP	734.6	-2.53246	0.182713	-13.8604	1.10125e-43	3.82716e-42
ENSG00000239268	RP11-384F7,2	15.1481	-2.53188	0.688406	-3.67788	0.00023518	0.000646586
ENSG00000168028	RPSA	38425.6	-2.53009	0.160494	-15.7644	5.46624e-56	2.8729e-54
ENSG00000255690	AC005013,1	77.308	-2.52755	0.426143	-5.93122	3.0069e-09	1.45532e-08
ENSG00000227470	AC073415,2	13.934	-2.52678	0.732784	-3.44819	0.000564367	0.00146424
ENSG00000163918	RFC4	1296.96	-2.52626	0.14021	-18.0177	1.41513e-72	1.14246e-70
ENSG00000224837	GCSHP5	6.08359	-2.52526	1.02771	-2.45719	0.014003	0.0278862
ENSG00000178295	GEN1	313.264	-2.52471	0.218443	-11.5577	6.74777e-31	1.39793e-29
ENSG00000165891	E2F7	607.424	-2.52049	0.201728	-12.4945	8.00195e-36	2.04497e-34
ENSG00000187634	SAMD11	147.776	-2.51887	0.409653	-6.14877	7.8084e-10	3.98875e-09
ENSG00000000460	C1orf112	594.095	-2.51715	0.157944	-15.937	3.50692e-57	1.88531e-55
ENSG00000128268	MGAT3	29.784	-2.51679	0.527363	-4.77241	1.82035e-06	6.60369e-06
ENSG00000267432	RP11-559N14,5	19.3036	-2.51622	0.566802	-4.43933	9.02381e-06	3.01088e-05
ENSG00000254934	LINC00678	9.96877	-2.51528	0.801525	-3.13811	0.00170038	0.0040576
ENSG00000103145	HCFC1R1	1062.06	-2.5144	0.221888	-11.3319	9.12348e-30	1.78466e-28
ENSG00000129007	CALML4	273.816	-2.51209	0.190235	-13.2052	8.18692e-40	2.49139e-38
ENSG00000136267	DGKB	76.5115	-2.50815	0.324969	-7.71812	1.18056e-14	9.06075e-14
ENSG00000162591	MEGF6	540.588	-2.50544	0.318916	-7.8561	3.96276e-15	3.16226e-14
ENSG00000233654	AC093388,3	7.89602	-2.50462	0.85375	-2.93367	0.00334983	0.00757362
ENSG00000071282	LMCD1	535.237	-2.4989	0.163539	-15.2802	1.03684e-52	4.96097e-51
ENSG00000257135	RP11-320M2,1	25.3783	-2.49778	0.512041	-4.87809	1.0712e-06	3.97688e-06
ENSG00000118655	DCLRE1B	647.36	-2.49622	0.147925	-16.8749	6.88985e-64	4.45904e-62
ENSG00000261533	RP11-15N24,4	17.8329	-2.49195	0.586766	-4.24692	2.16727e-05	6.89539e-05
ENSG00000175322	ZNF519	223.101	-2.4919	0.244896	-10.1753	2.55562e-24	3.7176e-23
ENSG00000160233	LRRC3	151.99	-2.48616	0.276728	-8.98413	2.60797e-19	2.77486e-18
ENSG00000174547	MRPL11	1578.92	-2.48586	0.156643	-15.8695	1.02994e-56	5.47428e-55
ENSG00000029993	HMGB3	1179.41	-2.48539	0.16647	-14.93	2.10402e-50	9.32638e-49
ENSG00000254741	RP11-661A12,7	5.84386	-2.48469	1.02134	-2.43278	0.0149833	0.0296356
ENSG00000133739	LRRCC1	310.793	-2.48368	0.201928	-12.2998	9.07707e-35	2.23765e-33
ENSG00000214391	RP11-121L10,3	15.6861	-2.48291	0.633469	-3.91954	8.87181e-05	0.000259655
ENSG00000270109	RP11-393M11,2	11.8968	-2.48222	0.706479	-3.51351	0.000442226	0.00116641
ENSG00000271797	CTC-428G20,6	9.72328	-2.47837	0.789783	-3.13804	0.00170084	0.00405827
ENSG00000204922	C11orf83	414.995	-2.47591	0.252758	-9.79557	1.17628e-22	1.54815e-21
ENSG00000120802	TMPO	6616.62	-2.47423	0.173739	-14.241	5.09677e-46	1.94697e-44
ENSG00000123179	EBPL	818.113	-2.473	0.157445	-15.707	1.35388e-55	7.0369e-54
ENSG00000145569	FAM105A	12.8205	-2.47184	0.679976	-3.63518	0.000277782	0.000755753
ENSG00000128944	KNSTRN	915.142	-2.47155	0.174405	-14.1713	1.37875e-45	5.16601e-44
ENSG00000234494	AC003665,1	115.814	-2.46995	0.265526	-9.30211	1.3768e-20	1.60284e-19
ENSG00000149554	CHEK1	1128.23	-2.46898	0.146309	-16.8751	6.85948e-64	4.45165e-62
ENSG00000041982	TNC	23870.6	-2.46721	0.123946	-19.9055	3.64858e-88	3.95005e-86
ENSG00000075188	NUP37	632.753	-2.46539	0.150146	-16.4199	1.3777e-60	8.07138e-59
ENSG00000176619	LMNB2	10934.2	-2.46456	0.114736	-21.4803	2.38218e-102	3.49778e-100
ENSG00000233966	UBE2SP1	49.6331	-2.46451	0.373774	-6.59358	4.29338e-11	2.47399e-10
ENSG00000166483	WEE1	1936.56	-2.46398	0.18634	-13.2231	6.45839e-40	1.97819e-38
ENSG00000132780	NASP	7704.63	-2.46297	0.121893	-20.206	8.66806e-91	9.93359e-89
ENSG00000157570	TSPAN18	63.1316	-2.46246	0.326967	-7.53122	5.02674e-14	3.68581e-13
ENSG00000198931	APRT	2255.32	-2.46212	0.141111	-17.4481	3.55579e-68	2.63521e-66
ENSG00000273162	RP11-108L7,15	40.1021	-2.46099	0.393046	-6.26134	3.81691e-10	2.01689e-09
ENSG00000125885	MCM8	1641.93	-2.46026	0.148991	-16.5128	2.96668e-61	1.78708e-59
ENSG00000151849	CENPJ	551.875	-2.46018	0.174631	-14.0879	4.50756e-45	1.65463e-43
ENSG00000112394	SLC16A10	42.5381	-2.45923	0.393207	-6.25428	3.99365e-10	2.10554e-09
ENSG00000176533	GNG7	236.901	-2.45732	0.334837	-7.33886	2.15418e-13	1.49905e-12
ENSG00000201512	SNORA71C	27.4733	-2.45346	0.469864	-5.22164	1.77349e-07	7.20216e-07
ENSG00000169783	LINGO1	73.8731	-2.45214	0.339103	-7.23126	4.78529e-13	3.23699e-12
ENSG00000062822	POLD1	3208.53	-2.44864	0.1596	-15.3424	3.98412e-53	1.9259e-51
ENSG00000152455	SUV39H2	520.012	-2.44779	0.249526	-9.80977	1.02203e-22	1.35119e-21
ENSG00000164626	KCNK5	712.545	-2.44533	0.169616	-14.4169	4.0535e-47	1.60588e-45
ENSG00000271936	RP11-443B20,1	111.145	-2.44361	0.265277	-9.21153	3.21507e-20	3.64359e-19
ENSG00000105202	FBL	3622.79	-2.44292	0.162538	-15.0298	4.68457e-51	2.12051e-49
ENSG00000179431	FJX1	1252.2	-2.44112	0.151829	-16.078	3.63716e-58	2.02004e-56
ENSG00000197582	GPX1P1	226.657	-2.44045	0.213185	-11.4476	2.41825e-30	4.87657e-29
ENSG00000231503	PTMAP4	32.8532	-2.43693	0.438459	-5.55794	2.7297e-08	1.20069e-07
ENSG00000203883	SOX18	245.339	-2.43647	0.203284	-11.9855	4.23091e-33	9.70671e-32
ENSG00000184009	ACTG1	65540.5	-2.43607	0.194822	-12.5041	7.09184e-36	1.81689e-34
ENSG00000143226	FCGR2A	226.283	-2.43147	0.218521	-11.127	9.2722e-29	1.73295e-27
ENSG00000102048	ASB9	240.118	-2.42817	0.196252	-12.3727	3.67197e-35	9.12864e-34
ENSG00000132436	FIGNL1	1170.92	-2.42701	0.17761	-13.6648	1.64683e-42	5.5034e-41
ENSG00000108106	UBE2S	3917.56	-2.42622	0.135513	-17.9039	1.09952e-71	8.81608e-70
ENSG00000151023	ENKUR	5.80177	-2.42529	0.980858	-2.47262	0.0134128	0.0268289
ENSG00000214223	HNRNPA1P10	20.2933	-2.4245	0.570595	-4.24908	2.14649e-05	6.83208e-05
ENSG00000233276	GPX1	5392.63	-2.42264	0.145564	-16.6431	3.39592e-62	2.08304e-60
ENSG00000254595	CTD-2010I16,1	7.76185	-2.4225	0.849422	-2.85193	0.00434541	0.00960365
ENSG00000151503	NCAPD3	3677.88	-2.42195	0.119777	-20.2205	6.46437e-91	7.44448e-89
ENSG00000132622	HSPA12B	53.5662	-2.42	0.340446	-7.10834	1.17448e-12	7.69606e-12
ENSG00000108947	EFNB3	1083.28	-2.41943	0.201976	-11.9788	4.58828e-33	1.04856e-31
ENSG00000181544	FANCB	98.737	-2.41831	0.326483	-7.40714	1.29053e-13	9.12657e-13
ENSG00000230778	ANKRD63	7.66277	-2.41741	0.838381	-2.88343	0.00393368	0.00876903
ENSG00000187231	SESTD1	524.249	-2.41674	0.243392	-9.92942	3.10051e-23	4.2349e-22
ENSG00000255468	RP11-867G23,8	41.1635	-2.41468	0.391127	-6.17364	6.67368e-10	3.43224e-09
ENSG00000145632	PLK2	2274	-2.41399	0.5378	-4.48864	7.16801e-06	2.42439e-05
ENSG00000268996	AL807752,1	17.8731	-2.41313	0.577373	-4.1795	2.9215e-05	9.15131e-05
ENSG00000040275	SPDL1	2329.37	-2.41123	0.146862	-16.4184	1.41344e-60	8.2602e-59
ENSG00000136997	MYC	3272.39	-2.40263	0.225314	-10.6635	1.50872e-26	2.49081e-25
ENSG00000178966	RMI1	368.118	-2.40249	0.201344	-11.9323	8.03611e-33	1.81706e-31
ENSG00000136261	BZW2	4438.22	-2.40202	0.165623	-14.503	1.16001e-47	4.6825e-46
ENSG00000213430	HSPD1P1	32.68	-2.40094	0.453948	-5.28903	1.22968e-07	5.07533e-07
ENSG00000152240	HAUS1	505.934	-2.39931	0.202463	-11.8506	2.13587e-32	4.74721e-31
ENSG00000265242	RP11-649A18,7	34.6112	-2.39885	0.466637	-5.14071	2.737e-07	1.08671e-06
ENSG00000237819	AC002454,1	97.219	-2.39371	0.324827	-7.36918	1.71686e-13	1.20293e-12
ENSG00000228835	AC012123,1	15.0389	-2.39142	0.613253	-3.89957	9.6364e-05	0.000280774
ENSG00000227627	RP1-101K10,6	11.314	-2.39087	0.702141	-3.40511	0.000661366	0.0016992
ENSG00000178202	KDELC2	3577.25	-2.38797	0.138892	-17.1931	2.99275e-66	2.11773e-64
ENSG00000100304	TTLL12	2011.93	-2.38231	0.141749	-16.8065	2.18847e-63	1.38956e-61
ENSG00000188191	PRKAR1B	1154.39	-2.38212	0.166227	-14.3305	1.411e-46	5.47008e-45
ENSG00000206754	SNORD101	34.6261	-2.38189	0.472065	-5.04567	4.51929e-07	1.74883e-06
ENSG00000011304	PTBP1	15048.5	-2.37916	0.112907	-21.072	1.43842e-98	1.92005e-96
ENSG00000184886	PIGW	1282.62	-2.37766	0.184352	-12.8974	4.65546e-38	1.3225e-36
ENSG00000185565	LSAMP	502.808	-2.37532	0.223411	-10.6321	2.1134e-26	3.46477e-25
ENSG00000171488	LRRC8C	720.621	-2.37444	0.167767	-14.1532	1.78485e-45	6.66635e-44
ENSG00000115758	ODC1	5397.73	-2.37106	0.185841	-12.7585	2.79433e-37	7.61569e-36
ENSG00000273447	AC004067,5	5.63448	-2.36849	0.984288	-2.40629	0.0161153	0.0315944
ENSG00000179958	DCTPP1	2460.92	-2.36361	0.177296	-13.3314	1.51969e-40	4.73503e-39
ENSG00000188856	RPSAP47	20.3599	-2.36115	0.523773	-4.50797	6.54507e-06	2.2233e-05
ENSG00000261167	RP11-517B11,7	47.5219	-2.36056	0.369474	-6.38899	1.66985e-10	9.14663e-10
ENSG00000175130	MARCKSL1	11116.6	-2.35871	0.154754	-15.2417	1.86851e-52	8.83237e-51
ENSG00000106399	RPA3	681.277	-2.35751	0.17141	-13.7536	4.84502e-43	1.65202e-41
ENSG00000196081	ZNF724P	185.003	-2.35701	0.27139	-8.68496	3.7888e-18	3.72272e-17
ENSG00000260018	RP11-505K9,1	54.8426	-2.35439	0.336253	-7.00184	2.52625e-12	1.6145e-11
ENSG00000267886	CTD-2291D10,4	24.2801	-2.35413	0.51866	-4.53887	5.65552e-06	1.93512e-05
ENSG00000122035	RASL11A	26.772	-2.35228	0.475726	-4.9446	7.62989e-07	2.87765e-06
ENSG00000138744	NAAA	384.735	-2.35205	0.18104	-12.9918	1.36103e-38	3.94749e-37
ENSG00000099869	IGF2-AS	904.183	-2.3519	0.16471	-14.279	2.95814e-46	1.13741e-44
ENSG00000158050	DUSP2	229.348	-2.35118	0.211668	-11.1079	1.14849e-28	2.14138e-27
ENSG00000168061	SAC3D1	528.311	-2.35045	0.161067	-14.593	3.11064e-48	1.27093e-46
ENSG00000128050	PAICS	10393.8	-2.34931	0.193596	-12.1351	6.88014e-34	1.64097e-32
ENSG00000255571	LINC00925	67.0794	-2.34492	0.312646	-7.50024	6.37024e-14	4.63618e-13
ENSG00000119326	CTNNAL1	506.299	-2.3445	0.264699	-8.85722	8.20336e-19	8.42314e-18
ENSG00000241255	RP1-89D4,1	9.0164	-2.34086	0.803327	-2.91396	0.00356878	0.0080254
ENSG00000163931	TKT	9819.19	-2.34018	0.16753	-13.9687	2.41986e-44	8.58759e-43
ENSG00000235374	SSR4P1	37.0784	-2.3393	0.417412	-5.6043	2.09101e-08	9.31262e-08
ENSG00000124207	CSE1L	7198.77	-2.33799	0.164461	-14.216	7.28601e-46	2.76081e-44
ENSG00000105261	OVOL3	17.1263	-2.33748	0.592695	-3.94381	8.01957e-05	0.000236688
ENSG00000076248	UNG	1907.6	-2.33682	0.142187	-16.4348	1.07695e-60	6.34107e-59
ENSG00000227214	HCG15	10.7989	-2.3368	0.726019	-3.21865	0.00128797	0.00313981
ENSG00000259736	RP11-387D10,2	8.23109	-2.33662	0.841875	-2.7755	0.00551176	0.0119564
ENSG00000184160	ADRA2C	111.011	-2.33616	0.261674	-8.92777	4.34671e-19	4.55068e-18
ENSG00000207063	SNORD116-1	10.1109	-2.33512	0.739314	-3.1585	0.00158584	0.00380436
ENSG00000112280	COL9A1	199.767	-2.3278	0.211675	-10.997	3.94858e-28	7.1522e-27
ENSG00000135486	HNRNPA1	29783.2	-2.32535	0.114691	-20.2749	2.1439e-91	2.51833e-89
ENSG00000215492	HNRNPA1P7	55.2052	-2.32421	0.352293	-6.59737	4.18515e-11	2.41458e-10
ENSG00000110080	ST3GAL4	655.771	-2.32195	0.175809	-13.2072	7.97138e-40	2.42895e-38
ENSG00000183250	C21orf67	164.918	-2.32024	0.224019	-10.3573	3.87607e-25	5.90153e-24
ENSG00000268798	AC027307,3	46.7775	-2.31842	0.393045	-5.89861	3.66584e-09	1.75938e-08
ENSG00000124608	AARS2	1171.39	-2.31485	0.140471	-16.4793	5.17061e-61	3.08308e-59
ENSG00000161981	SNRNP25	1182.41	-2.30881	0.149641	-15.4289	1.04588e-53	5.14034e-52
ENSG00000213347	MXD3	499.97	-2.30492	0.192502	-11.9735	4.89265e-33	1.11704e-31
ENSG00000260377	RP11-646E18,4	10.6354	-2.30442	0.797915	-2.88805	0.00387633	0.00865158
ENSG00000157833	GAREML	116.102	-2.30303	0.260033	-8.85669	8.24287e-19	8.46001e-18
ENSG00000124019	FAM124B	6.94476	-2.29984	0.930625	-2.47129	0.0134628	0.0269152
ENSG00000197451	HNRNPAB	10130.7	-2.29796	0.190978	-12.0326	2.39477e-33	5.5429e-32
ENSG00000112667	DNPH1	456.293	-2.2952	0.175669	-13.0654	5.18869e-39	1.52946e-37
ENSG00000207547	MIR25	42.6799	-2.29482	0.369324	-6.21356	5.17984e-10	2.69285e-09
ENSG00000182057	Z83851,3	19.4872	-2.29298	0.541327	-4.23585	2.27693e-05	7.22277e-05
ENSG00000170381	SEMA3E	720.358	-2.29287	0.23409	-9.79482	1.18511e-22	1.55889e-21
ENSG00000179409	GEMIN4	1468.11	-2.29185	0.135389	-16.9279	2.80391e-64	1.84516e-62
ENSG00000244300	RP11-475N22,4	376.27	-2.29137	0.239936	-9.54992	1.29797e-21	1.60744e-20
ENSG00000149136	SSRP1	10961.5	-2.28985	0.155657	-14.7109	5.48802e-49	2.30644e-47
ENSG00000108561	C1QBP	10075.3	-2.28792	0.154438	-14.8144	1.1819e-49	5.05761e-48
ENSG00000026036	RTEL1-TNFRSF6B	257.235	-2.28771	0.217313	-10.5273	6.46855e-26	1.03731e-24
ENSG00000269430	LRRC3DN	89.5612	-2.28692	0.273805	-8.35239	6.68967e-17	6.04463e-16
ENSG00000178921	PFAS	10039.2	-2.28643	0.132853	-17.2102	2.22684e-66	1.59012e-64
ENSG00000137309	HMGA1	18042.6	-2.28551	0.124393	-18.3733	2.14895e-75	1.86983e-73
ENSG00000211450	C11orf31	982.228	-2.28451	0.163493	-13.9731	2.2736e-44	8.093e-43
ENSG00000169684	CHRNA5	369.093	-2.28436	0.199012	-11.4785	1.69188e-30	3.43538e-29
ENSG00000165501	LRR1	450.84	-2.28436	0.159423	-14.3289	1.44406e-46	5.58899e-45
ENSG00000154102	C16orf74	42.0597	-2.28351	0.392429	-5.81891	5.92331e-09	2.78647e-08
ENSG00000128602	SMO	2115.55	-2.28161	0.150457	-15.1645	6.07196e-52	2.81358e-50
ENSG00000166788	SAAL1	1480.87	-2.28128	0.177801	-12.8306	1.10532e-37	3.07669e-36
ENSG00000028137	TNFRSF1B	2033.21	-2.2772	0.22017	-10.3429	4.50689e-25	6.84866e-24
ENSG00000182010	RTKN2	209.06	-2.27577	0.220265	-10.3319	5.05239e-25	7.65285e-24
ENSG00000148019	CEP78	907.345	-2.27356	0.184576	-12.3178	7.2665e-35	1.79508e-33
ENSG00000259479	CTD-2008A1,2	24.1404	-2.27228	0.514364	-4.41765	9.97807e-06	3.31048e-05
ENSG00000196230	TUBB	64499.9	-2.27057	0.19989	-11.3591	6.68173e-30	1.3169e-28
ENSG00000144381	HSPD1	28957.2	-2.26706	0.12696	-17.8565	2.57278e-71	2.02827e-69
ENSG00000110400	PVRL1	2554.47	-2.2651	0.161024	-14.0669	6.06827e-45	2.21369e-43
ENSG00000099256	PRTFDC1	338.911	-2.26427	0.219607	-10.3105	6.3146e-25	9.50955e-24
ENSG00000171960	PPIH	1284.79	-2.26197	0.17373	-13.02	9.41116e-39	2.74313e-37
ENSG00000119403	PHF19	2973.37	-2.25898	0.17639	-12.8067	1.50377e-37	4.16114e-36
ENSG00000213967	ZNF726	377.413	-2.25825	0.219216	-10.3014	6.94096e-25	1.04261e-23
ENSG00000230439	RP11-488P3,1	6.97945	-2.25761	0.877295	-2.57338	0.0100712	0.0207401
ENSG00000160193	WDR4	1056.7	-2.25387	0.221138	-10.1921	2.14977e-24	3.14671e-23
ENSG00000157734	SNX22	21.0918	-2.25383	0.574062	-3.9261	8.63329e-05	0.000253211
ENSG00000137404	NRM	1149.39	-2.25127	0.176394	-12.7628	2.64636e-37	7.22918e-36
ENSG00000242338	BMS1P4	20.6808	-2.24771	0.519551	-4.32626	1.51663e-05	4.91655e-05
ENSG00000221500	SNORD100	19.7879	-2.24712	0.532515	-4.21982	2.44497e-05	7.72454e-05
ENSG00000148459	PDSS1	382.934	-2.24669	0.194279	-11.5642	6.25364e-31	1.299e-29
ENSG00000162607	USP1	3033.05	-2.24597	0.185917	-12.0805	1.33871e-33	3.14502e-32
ENSG00000245248	USP2-AS1	73.5363	-2.24417	0.366678	-6.12026	9.34231e-10	4.73832e-09
ENSG00000196793	ZNF239	249.701	-2.24341	0.224446	-9.99533	1.59753e-23	2.22076e-22
ENSG00000213881	NPM1P6	19.3228	-2.24219	0.592814	-3.78228	0.000155396	0.000439264
ENSG00000197043	ANXA6	12439.9	-2.24196	0.112523	-19.9244	2.50122e-88	2.72043e-86
ENSG00000231066	NPM1P9	6.87879	-2.2354	0.888025	-2.51727	0.0118267	0.0239624
ENSG00000179841	AKAP5	52.0852	-2.23516	0.355146	-6.29363	3.10117e-10	1.65543e-09
ENSG00000197417	SHPK	76.5157	-2.23505	0.326559	-6.84425	7.68791e-12	4.71572e-11
ENSG00000106333	PCOLCE	2210.27	-2.23425	0.263554	-8.47737	2.30332e-17	2.15414e-16
ENSG00000163006	CCDC138	444.887	-2.2329	0.200845	-11.1175	1.03082e-28	1.92352e-27
ENSG00000205704	LINC00634	28.7167	-2.22958	0.600632	-3.71205	0.000205586	0.000569758
ENSG00000160932	LY6E	2154.73	-2.22789	0.162577	-13.7036	9.6556e-43	3.25918e-41
ENSG00000185668	POU3F1	85.6999	-2.22728	0.419435	-5.31018	1.09517e-07	4.54732e-07
ENSG00000220472	RP11-69L16,5	10.3044	-2.22554	0.721968	-3.08261	0.00205196	0.00482116
ENSG00000258789	RP11-507K2,3	5.89858	-2.22473	0.945776	-2.35228	0.0186588	0.0361034
ENSG00000170085	SIMC1	972.641	-2.2225	0.183434	-12.116	8.68576e-34	2.06116e-32
ENSG00000135045	C9orf40	341.503	-2.22081	0.209168	-10.6173	2.47508e-26	4.04361e-25
ENSG00000261777	RP11-529K1,2	46.6037	-2.21967	0.381733	-5.81472	6.07366e-09	2.85605e-08
ENSG00000266507	MIR4479	5.95754	-2.21879	0.924329	-2.40043	0.016376	0.0320521
ENSG00000105750	ZNF85	445.479	-2.21838	0.232722	-9.53231	1.53815e-21	1.89779e-20
ENSG00000159784	FAM131B	39.9047	-2.21539	0.393991	-5.62295	1.87721e-08	8.41144e-08
ENSG00000153814	JAZF1	121.068	-2.21531	0.362691	-6.10796	1.0091e-09	5.09712e-09
ENSG00000173272	MZT2A	1245.04	-2.21491	0.146775	-15.0905	1.86915e-51	8.54317e-50
ENSG00000207445	SNORD15B	11.7987	-2.21479	0.725889	-3.05115	0.0022797	0.00531267
ENSG00000260293	RP11-715J22,6	73.3235	-2.21462	0.377773	-5.8623	4.5651e-09	2.17277e-08
ENSG00000241945	PWP2	2056.22	-2.21293	0.174831	-12.6576	1.01605e-36	2.7033e-35
ENSG00000101311	FERMT1	63.3065	-2.20955	0.39236	-5.63145	1.78702e-08	8.02878e-08
ENSG00000115241	PPM1G	3000.36	-2.20908	0.123672	-17.8624	2.31618e-71	1.83212e-69
ENSG00000162430	SEPN1	4617.69	-2.20725	0.164222	-13.4407	3.49162e-41	1.11908e-39
ENSG00000271781	CTD-2589H19,6	71.2401	-2.20639	0.319174	-6.91282	4.75124e-12	2.96217e-11
ENSG00000010803	SCMH1	1602.48	-2.2004	0.142698	-15.42	1.20159e-53	5.89329e-52
ENSG00000144583	MARCH4	627.433	-2.20027	0.258905	-8.49836	1.92291e-17	1.80613e-16
ENSG00000200087	SNORA73B	98.7964	-2.19859	0.266333	-8.25501	1.51889e-16	1.33695e-15
ENSG00000007402	CACNA2D2	60.919	-2.19829	0.364237	-6.03534	1.58633e-09	7.89065e-09
ENSG00000103876	FAH	643.378	-2.19804	0.156927	-14.0067	1.41803e-44	5.08609e-43
ENSG00000169758	C15orf27	84.6476	-2.19529	0.390766	-5.61792	1.93272e-08	8.64865e-08
ENSG00000152465	NMT2	342.22	-2.19392	0.184321	-11.9027	1.14566e-32	2.5756e-31
ENSG00000213988	ZNF90	422.643	-2.19262	0.19163	-11.4419	2.58046e-30	5.1903e-29
ENSG00000120896	SORBS3	1997.31	-2.18986	0.175409	-12.4843	9.09241e-36	2.31931e-34
ENSG00000272945	CTD-3216D2,5	6.71442	-2.18962	0.872474	-2.50967	0.0120844	0.0244466
ENSG00000136895	GARNL3	110.505	-2.18829	0.259433	-8.43489	3.31524e-17	3.06272e-16
ENSG00000169851	PCDH7	6130.11	-2.18814	0.184389	-11.8669	1.75774e-32	3.91789e-31
ENSG00000174871	CNIH2	226.913	-2.18753	0.234427	-9.3314	1.04486e-20	1.22796e-19
ENSG00000130204	TOMM40	6104.6	-2.18563	0.147105	-14.8576	6.20836e-50	2.67624e-48
ENSG00000199753	SNORD104	80.3341	-2.1834	0.291509	-7.49	6.88748e-14	4.99715e-13
ENSG00000248544	CTB-47B11,3	35.71	-2.18301	0.398369	-5.47986	4.25658e-08	1.84297e-07
ENSG00000137642	SORL1	190.138	-2.1829	0.293097	-7.44768	9.49923e-14	6.80798e-13
ENSG00000128039	SRD5A3	167.547	-2.1823	0.301599	-7.23576	4.62944e-13	3.1379e-12
ENSG00000198053	SIRPA	438.05	-2.18052	0.223258	-9.76683	1.56266e-22	2.03388e-21
ENSG00000185201	IFITM2	4872.38	-2.17914	0.155159	-14.0446	8.31576e-45	3.00598e-43
ENSG00000267045	AC006126,4	314.921	-2.17891	0.213433	-10.2088	1.81018e-24	2.66123e-23
ENSG00000218422	AC016773,1	55.6794	-2.17867	0.32349	-6.73488	1.64063e-11	9.80747e-11
ENSG00000221829	FANCG	1425.43	-2.17854	0.149642	-14.5583	5.1705e-48	2.09794e-46
ENSG00000197785	ATAD3A	4387.38	-2.17796	0.129251	-16.8506	1.03868e-63	6.68543e-62
ENSG00000075624	ACTB	149762	-2.17506	0.16017	-13.5797	5.28515e-42	1.73899e-40
ENSG00000166965	RCCD1	808.195	-2.17435	0.151297	-14.3714	7.82347e-47	3.05818e-45
ENSG00000170577	SIX2	4000.72	-2.17188	0.133327	-16.2898	1.16575e-59	6.66348e-58
ENSG00000171056	SOX7	190.183	-2.16953	0.208812	-10.3898	2.75787e-25	4.25695e-24
ENSG00000171792	RHNO1	877.64	-2.16769	0.144728	-14.9776	1.02825e-50	4.58381e-49
ENSG00000138346	DNA2	1034.21	-2.16622	0.14438	-15.0036	6.95148e-51	3.12258e-49
ENSG00000138796	HADH	794.181	-2.16299	0.171789	-12.591	2.36555e-36	6.19553e-35
ENSG00000117877	CD3EAP	2235.48	-2.16279	0.15173	-14.2542	4.22064e-46	1.61491e-44
ENSG00000143320	CRABP2	1888.77	-2.16114	0.260571	-8.29385	1.09638e-16	9.75285e-16
ENSG00000163923	RPL39L	87.7137	-2.16035	0.2816	-7.67169	1.69743e-14	1.28266e-13
ENSG00000145220	LYAR	1012.1	-2.15972	0.183586	-11.7641	5.97781e-32	1.30275e-30
ENSG00000111052	LIN7A	307.194	-2.15958	0.183232	-11.786	4.60885e-32	1.01003e-30
ENSG00000171757	LRRC34	137.975	-2.15938	0.246829	-8.74848	2.16243e-18	2.16103e-17
ENSG00000136518	ACTL6A	2575.87	-2.15917	0.187747	-11.5005	1.31209e-30	2.67345e-29
ENSG00000180044	C3orf80	12.373	-2.15857	0.651159	-3.31497	0.000916537	0.00229212
ENSG00000250073	RP11-677M14,3	9.00396	-2.15813	0.880828	-2.45011	0.0142811	0.0283823
ENSG00000105676	ARMC6	3889.88	-2.15683	0.160663	-13.4245	4.34237e-41	1.38608e-39
ENSG00000102098	SCML2	538.803	-2.15659	0.231574	-9.31275	1.24566e-20	1.45812e-19
ENSG00000148362	C9orf142	1104.48	-2.15619	0.148942	-14.4767	1.70135e-47	6.80917e-46
ENSG00000247240	UBL7-AS1	93.0093	-2.15549	0.269027	-8.01219	1.12685e-15	9.33799e-15
ENSG00000107833	NPM3	1250.14	-2.15204	0.15807	-13.6144	3.28752e-42	1.09241e-40
ENSG00000139880	CDH24	955.904	-2.15127	0.474941	-4.52954	5.91122e-06	2.01732e-05
ENSG00000172197	MBOAT1	152.117	-2.15109	0.234175	-9.1858	4.08463e-20	4.60462e-19
ENSG00000181472	ZBTB2	906.979	-2.14654	0.192508	-11.1504	7.12975e-29	1.34107e-27
ENSG00000167244	IGF2	139328	-2.14578	0.184391	-11.6371	2.66866e-31	5.65839e-30
ENSG00000004478	FKBP4	5801.46	-2.14536	0.116481	-18.4182	9.39184e-76	8.20233e-74
ENSG00000123374	CDK2	1691.2	-2.1451	0.125035	-17.156	5.66658e-66	3.96205e-64
ENSG00000230393	AC092667,2	14.7035	-2.14421	0.595423	-3.60116	0.000316801	0.000853706
ENSG00000197744	PTMAP2	46.5454	-2.14398	0.427639	-5.01353	5.34393e-07	2.0524e-06
ENSG00000143942	CHAC2	243.807	-2.14392	0.236914	-9.04937	1.43801e-19	1.56259e-18
ENSG00000207949	MIR214	94.8096	-2.1439	0.285066	-7.52073	5.4473e-14	3.98423e-13
ENSG00000170364	SETMAR	484.719	-2.14219	0.188748	-11.3495	7.46086e-30	1.46799e-28
ENSG00000140263	SORD	964.273	-2.14201	0.181357	-11.811	3.4235e-32	7.54487e-31
ENSG00000253304	TMEM200B	220.06	-2.14112	0.239189	-8.95157	3.50446e-19	3.69692e-18
ENSG00000176714	CCDC121	100.906	-2.14105	0.255698	-8.37336	5.60002e-17	5.0973e-16
ENSG00000129480	DTD2	163.888	-2.1394	0.227648	-9.39784	5.56947e-21	6.62164e-20
ENSG00000130816	DNMT1	13574.9	-2.13926	0.11459	-18.6689	8.86616e-78	7.9501e-76
ENSG00000079819	EPB41L2	4532.14	-2.13865	0.141357	-15.1294	1.03623e-51	4.76403e-50
ENSG00000237190	CDKN2AIPNL	549.919	-2.13675	0.1777	-12.0245	2.64211e-33	6.09735e-32
ENSG00000164611	PTTG1	3056.29	-2.13578	0.189015	-11.2995	1.31898e-29	2.55879e-28
ENSG00000106462	EZH2	2360.61	-2.13511	0.174609	-12.228	2.20362e-34	5.35363e-33
ENSG00000115850	LCT	7.30627	-2.13456	0.852779	-2.50307	0.0123122	0.0248433
ENSG00000160753	RUSC1	1645.9	-2.13441	0.16018	-13.3251	1.65469e-40	5.13523e-39
ENSG00000187595	ZNF385C	857.282	-2.13292	0.230552	-9.25136	2.21653e-20	2.54014e-19
ENSG00000255561	FDXACB1	38.6816	-2.13102	0.379488	-5.61552	1.95973e-08	8.75949e-08
ENSG00000204394	VARS	7085.49	-2.12921	0.119482	-17.8203	4.91487e-71	3.86171e-69
ENSG00000267199	RP11-861E21,2	24.1832	-2.12845	0.484995	-4.38861	1.14076e-05	3.75718e-05
ENSG00000164076	CAMKV	39.3623	-2.12843	0.430648	-4.94237	7.7177e-07	2.91031e-06
ENSG00000169126	ARMC4	480.306	-2.12619	0.217795	-9.76235	1.63321e-22	2.11749e-21
ENSG00000197958	RPL12	22843.9	-2.12546	0.155405	-13.6769	1.39523e-42	4.68931e-41
ENSG00000197935	ZNF311	9.72052	-2.1235	0.752464	-2.82207	0.00477155	0.0104725
ENSG00000266405	CBX3P2	8.76477	-2.1199	0.802886	-2.64035	0.00828194	0.0173226
ENSG00000231871	IPO9-AS1	10.3182	-2.11821	0.711763	-2.97601	0.00292026	0.00667371
ENSG00000145604	SKP2	4459.64	-2.11705	0.20832	-10.1625	2.91583e-24	4.2311e-23
ENSG00000185238	PRMT3	1016.77	-2.11548	0.16861	-12.5466	4.1509e-36	1.07754e-34
ENSG00000081870	HSPB11	723.722	-2.11438	0.153105	-13.81	2.21862e-43	7.64253e-42
ENSG00000140937	CDH11	5114.15	-2.11247	0.136486	-15.4776	4.91435e-54	2.45644e-52
ENSG00000106804	C5	102.293	-2.11199	0.253931	-8.31719	9.00738e-17	8.05828e-16
ENSG00000210194	MT-TE	13.023	-2.11126	0.695391	-3.03607	0.00239682	0.00556409
ENSG00000081059	TCF7	329.666	-2.10865	0.185921	-11.3417	8.15868e-30	1.60127e-28
ENSG00000228889	UBAC2-AS1	58.6614	-2.10818	0.336409	-6.26671	3.68761e-10	1.95119e-09
ENSG00000012048	BRCA1	1778.58	-2.10813	0.13747	-15.3352	4.45055e-53	2.14256e-51
ENSG00000100714	MTHFD1	3927.34	-2.10666	0.127583	-16.5121	3.00495e-61	1.8055e-59
ENSG00000025770	NCAPH2	2448.54	-2.10652	0.138711	-15.1864	4.34958e-52	2.02747e-50
ENSG00000081913	PHLPP1	723.95	-2.10601	0.164329	-12.8159	1.33625e-37	3.70631e-36
ENSG00000069275	NUCKS1	8059.4	-2.10552	0.150432	-13.9965	1.63641e-44	5.85148e-43
ENSG00000073905	VDAC1P1	6.31102	-2.10365	0.923787	-2.27721	0.022774	0.0431057
ENSG00000263350	RP11-13N13,2	7.09179	-2.10309	0.897956	-2.34209	0.0191762	0.0370117
ENSG00000111196	MAGOHB	714.222	-2.10206	0.213388	-9.85089	6.79373e-23	9.11508e-22
ENSG00000229637	PRAC2	86.7764	-2.10198	0.28473	-7.38235	1.55518e-13	1.09487e-12
ENSG00000138668	HNRNPD	11645.7	-2.10117	0.141443	-14.8553	6.42986e-50	2.76155e-48
ENSG00000108001	EBF3	2654.05	-2.09774	0.148802	-14.0975	3.9325e-45	1.44806e-43
ENSG00000260442	RP11-22P6,3	382.715	-2.09678	0.191329	-10.959	6.01383e-28	1.0785e-26
ENSG00000271737	CTB-113I20,2	13.6228	-2.09635	0.648078	-3.23472	0.00121764	0.00297917
ENSG00000174442	ZWILCH	1976.26	-2.09308	0.169078	-12.3793	3.38221e-35	8.43505e-34
ENSG00000128228	SDF2L1	1316.37	-2.09305	0.160851	-13.0123	1.04099e-38	3.03048e-37
ENSG00000090447	TFAP4	1042.87	-2.09148	0.144921	-14.4318	3.26318e-47	1.29497e-45
ENSG00000143248	RGS5	65.623	-2.08925	0.326922	-6.39067	1.65162e-10	9.05307e-10
ENSG00000163170	BOLA3	520.94	-2.08655	0.176601	-11.815	3.26398e-32	7.20007e-31
ENSG00000163273	NPPC	23.8946	-2.08595	0.501988	-4.15538	3.24742e-05	0.000101022
ENSG00000225399	RP11-3B7,1	10.2688	-2.0857	0.700828	-2.97605	0.00291986	0.00667343
ENSG00000089006	SNX5	3010.81	-2.08231	0.154132	-13.5099	1.36733e-41	4.43073e-40
ENSG00000206190	ATP10A	272.394	-2.08026	0.18156	-11.4577	2.15125e-30	4.35308e-29
ENSG00000082212	ME2	515.686	-2.07992	0.172682	-12.0448	2.06554e-33	4.79978e-32
ENSG00000241399	CD302	221.347	-2.07915	0.197258	-10.5403	5.63423e-26	9.07231e-25
ENSG00000239672	NME1	1351.09	-2.07895	0.18301	-11.3597	6.63626e-30	1.30903e-28
ENSG00000228192	RP11-342M1,3	121.142	-2.07727	0.279969	-7.41965	1.1743e-13	8.33511e-13
ENSG00000200246	RNA5SP263	28.9989	-2.07605	0.447205	-4.64228	3.4459e-06	1.21293e-05
ENSG00000123737	EXOSC9	1170.67	-2.07534	0.180653	-11.488	1.51589e-30	3.08336e-29
ENSG00000236565	HNRNPA3P5	13.9753	-2.07336	0.676517	-3.06476	0.00217845	0.00509492
ENSG00000168237	GLYCTK	420.427	-2.07287	0.217257	-9.5411	1.4132e-21	1.74647e-20
ENSG00000173705	SUSD5	243.179	-2.07256	0.271992	-7.61993	2.53808e-14	1.90016e-13
ENSG00000260219	RP11-347C12,10	31.6238	-2.07254	0.441904	-4.69004	2.73156e-06	9.72752e-06
ENSG00000132507	EIF5A	31607.8	-2.07199	0.154183	-13.4385	3.59656e-41	1.15114e-39
ENSG00000164237	CMBL	634.215	-2.06871	0.175412	-11.7934	4.21934e-32	9.28136e-31
ENSG00000235387	LINC00961	178.171	-2.06743	0.253168	-8.16624	3.18154e-16	2.73687e-15
ENSG00000113319	RASGRF2	696.99	-2.0673	0.274462	-7.53218	4.98987e-14	3.66105e-13
ENSG00000185594	SPATA8	27.2219	-2.06717	0.479243	-4.31341	1.60754e-05	5.19332e-05
ENSG00000164053	ATRIP	555.934	-2.06716	0.166044	-12.4494	1.40867e-35	3.55467e-34
ENSG00000163661	PTX3	4202.78	-2.06706	0.210971	-9.79782	1.15039e-22	1.51491e-21
ENSG00000214114	MYCBP	957.35	-2.06617	0.219034	-9.43311	3.9809e-21	4.76674e-20
ENSG00000158246	FAM46B	357.995	-2.06441	0.176896	-11.6702	1.81079e-31	3.87087e-30
ENSG00000151466	SCLT1	445.05	-2.06314	0.171597	-12.0232	2.68425e-33	6.18853e-32
ENSG00000100629	CEP128	277.099	-2.06159	0.187421	-10.9998	3.83132e-28	6.94515e-27
ENSG00000105538	RASIP1	1699.12	-2.06006	0.132892	-15.5018	3.3757e-54	1.69456e-52
ENSG00000163322	FAM175A	292.033	-2.05893	0.190659	-10.799	3.47836e-27	5.98221e-26
ENSG00000162599	NFIA	8.72608	-2.05851	0.789484	-2.60741	0.00912314	0.0189354
ENSG00000059377	TBXAS1	60.3989	-2.0585	0.313143	-6.57367	4.90912e-11	2.81293e-10
ENSG00000226887	ERVMER34-1	63.7083	-2.05802	0.403722	-5.09761	3.43966e-07	1.35175e-06
ENSG00000240972	MIF	847.863	-2.05627	0.189339	-10.8602	1.78291e-27	3.13517e-26
ENSG00000139343	SNRPF	2047.21	-2.05474	0.151687	-13.5459	8.37436e-42	2.73248e-40
ENSG00000196642	RABL6	3593.38	-2.05438	0.134665	-15.2555	1.5134e-52	7.18267e-51
ENSG00000171462	DLK2	39.8358	-2.05406	0.381605	-5.38268	7.33863e-08	3.10083e-07
ENSG00000136159	NUDT15	1676.25	-2.05305	0.222037	-9.24643	2.32122e-20	2.65623e-19
ENSG00000167693	NXN	1200.85	-2.05293	0.236854	-8.66747	4.4182e-18	4.30692e-17
ENSG00000167460	TPM4	18440.8	-2.05182	0.189525	-10.8261	2.58963e-27	4.48991e-26
ENSG00000138172	CALHM2	167.583	-2.05	0.22655	-9.04874	1.44629e-19	1.57085e-18
ENSG00000160783	PMF1	296.409	-2.04835	0.248676	-8.23701	1.76562e-16	1.54775e-15
ENSG00000117691	NENF	446.863	-2.04806	0.160049	-12.7964	1.71672e-37	4.73923e-36
ENSG00000121210	KIAA0922	1304.25	-2.04774	0.156336	-13.0983	3.36861e-39	1.00049e-37
ENSG00000272173	U47924,31	20.1437	-2.04762	0.53135	-3.85361	0.00011639	0.000334764
ENSG00000173457	PPP1R14B	6205.85	-2.04741	0.142398	-14.378	7.11079e-47	2.79354e-45
ENSG00000268856	AP001579,1	7.03983	-2.0463	0.869707	-2.35286	0.0186296	0.0360573
ENSG00000128951	DUT	1135.03	-2.04599	0.144165	-14.1919	1.02778e-45	3.86949e-44
ENSG00000260063	RP5-968P14,2	11.5667	-2.04464	0.663819	-3.08011	0.00206922	0.00485855
ENSG00000160606	TLCD1	227.752	-2.04405	0.211776	-9.65195	4.82285e-22	6.08503e-21
ENSG00000117411	B4GALT2	2837.37	-2.04357	0.131316	-15.5622	1.31416e-54	6.69707e-53
ENSG00000100116	GCAT	649.103	-2.04258	0.166724	-12.2513	1.65356e-34	4.04236e-33
ENSG00000092036	HAUS4	144.905	-2.04154	0.229341	-8.90176	5.49682e-19	5.71655e-18
ENSG00000183684	ALYREF	3655.41	-2.04118	0.150467	-13.5657	6.39968e-42	2.0969e-40
ENSG00000172167	MTBP	550.789	-2.04055	0.180283	-11.3186	1.06138e-29	2.06416e-28
ENSG00000204228	HSD17B8	55.4801	-2.03919	0.397193	-5.13401	2.83628e-07	1.12384e-06
ENSG00000053372	MRTO4	3104.82	-2.03916	0.180713	-11.284	1.57459e-29	3.0471e-28
ENSG00000134013	LOXL2	7128.38	-2.03879	0.17979	-11.3399	8.32844e-30	1.63186e-28
ENSG00000051523	CYBA	2314.18	-2.03862	0.243164	-8.38371	5.12833e-17	4.68065e-16
ENSG00000127589	TUBBP1	37.1062	-2.03825	0.465392	-4.37965	1.1887e-05	3.91012e-05
ENSG00000109685	WHSC1	5595.54	-2.03618	0.118929	-17.121	1.03456e-65	7.14852e-64
ENSG00000126522	ASL	696.655	-2.03576	0.159756	-12.7429	3.41325e-37	9.29172e-36
ENSG00000164758	MED30	366.49	-2.03471	0.171282	-11.8793	1.51614e-32	3.38903e-31
ENSG00000177700	POLR2L	2709.15	-2.03438	0.132381	-15.3676	2.70082e-53	1.31096e-51
ENSG00000123975	CKS2	861.919	-2.03352	0.152267	-13.355	1.10789e-40	3.46112e-39
ENSG00000251405	CTB-109A12,1	47.8863	-2.03207	0.408297	-4.97695	6.4595e-07	2.45515e-06
ENSG00000052850	ALX4	177.03	-2.02887	0.202089	-10.0395	1.02236e-23	1.43822e-22
ENSG00000093217	XYLB	626.595	-2.02777	0.175507	-11.5538	7.06463e-31	1.46229e-29
ENSG00000135624	CCT7	15056	-2.02593	0.12776	-15.8572	1.25265e-56	6.643e-55
ENSG00000164125	FAM198B	820.837	-2.02522	0.241524	-8.38517	5.06511e-17	4.62475e-16
ENSG00000109971	HSPA8	51980.1	-2.02472	0.14088	-14.372	7.76022e-47	3.03851e-45
ENSG00000261428	RP11-16P6,1	47.7998	-2.02438	0.359712	-5.62779	1.82528e-08	8.1944e-08
ENSG00000204682	CASC10	128.07	-2.02383	0.301006	-6.72354	1.77365e-11	1.05731e-10
ENSG00000143799	PARP1	9964.93	-2.02359	0.126865	-15.9507	2.81542e-57	1.52052e-55
ENSG00000178773	CPNE7	2036.87	-2.02342	0.165332	-12.2385	1.93512e-34	4.71595e-33
ENSG00000228594	C1orf233	942.303	-2.02337	0.169372	-11.9463	6.78764e-33	1.54368e-31
ENSG00000250838	RP11-501C14,5	10.6984	-2.01547	0.688656	-2.92668	0.00342604	0.00773403
ENSG00000178409	BEND3	584.292	-2.01476	0.174008	-11.5786	5.2925e-31	1.10522e-29
ENSG00000101444	AHCY	7800.04	-2.01453	0.137993	-14.5988	2.8596e-48	1.1704e-46
ENSG00000140350	ANP32A	6638.33	-2.01378	0.150641	-13.3681	9.29075e-41	2.92584e-39
ENSG00000179967	PPP1R14BP3	31.7097	-2.01338	0.413579	-4.86819	1.12625e-06	4.17402e-06
ENSG00000072071	LPHN1	2166.64	-2.01304	0.23692	-8.49673	1.95001e-17	1.83027e-16
ENSG00000261335	RP11-318A15,2	35.2724	-2.01038	0.401431	-5.00802	5.49915e-07	2.10787e-06
ENSG00000180198	RCC1	5434.49	-2.0098	0.115487	-17.4028	7.85402e-68	5.76608e-66
ENSG00000006625	GGCT	1931.8	-2.00741	0.164182	-12.2267	2.23754e-34	5.43044e-33
ENSG00000102743	SLC25A15	602.883	-2.007	0.190447	-10.5384	5.74871e-26	9.25031e-25
ENSG00000230071	RPL4P6	7.63982	-2.00608	0.841017	-2.38531	0.0170649	0.0332702
ENSG00000196656	AC004057,1	20.5827	-2.00352	0.520416	-3.84985	0.000118188	0.000339687
ENSG00000144152	FBLN7	76.0438	-2.00222	0.291	-6.88048	5.96498e-12	3.6868e-11
ENSG00000184992	BRI3BP	1406.7	-1.99927	0.149159	-13.4036	5.75752e-41	1.83281e-39
ENSG00000272841	RP3-428L16,2	69.4149	-1.99824	0.293612	-6.8057	1.0056e-11	6.0998e-11
ENSG00000260274	RP11-817O13,8	36.9087	-1.99756	0.404322	-4.9405	7.79209e-07	2.93647e-06
ENSG00000188878	FBF1	226.716	-1.99709	0.244071	-8.1824	2.7824e-16	2.40408e-15
ENSG00000166165	CKB	2589.11	-1.99666	0.202226	-9.87343	5.42746e-23	7.31539e-22
ENSG00000101115	SALL4	11.7879	-1.99438	0.677317	-2.94453	0.0032344	0.00733171
ENSG00000249751	ECSCR	53.1988	-1.9937	0.331694	-6.01066	1.84771e-09	9.12323e-09
ENSG00000184260	HIST2H2AC	11.4063	-1.99352	0.694444	-2.87068	0.00409594	0.00909852
ENSG00000137834	SMAD6	145.186	-1.99314	0.315375	-6.3199	2.61738e-10	1.40774e-09
ENSG00000182054	IDH2	2714.78	-1.98942	0.127235	-15.6358	4.1516e-55	2.13889e-53
ENSG00000204381	LAYN	158.209	-1.98798	0.312113	-6.36941	1.89753e-10	1.03431e-09
ENSG00000080839	RBL1	765.871	-1.98718	0.17951	-11.07	1.75443e-28	3.24032e-27
ENSG00000269910	RP11-73M18,10	10.5982	-1.98544	0.723518	-2.74414	0.00606692	0.0130486
ENSG00000188229	TUBB4B	14754.5	-1.98478	0.135853	-14.6097	2.43619e-48	1.00234e-46
ENSG00000267756	RP11-411B10,4	17.8957	-1.98159	0.542113	-3.65531	0.000256874	0.000702449
ENSG00000229132	EIF4A1P10	54.5062	-1.97981	0.347613	-5.69545	1.23045e-08	5.62063e-08
ENSG00000249115	HAUS5	1334.79	-1.97904	0.13296	-14.8845	4.15702e-50	1.82544e-48
ENSG00000172244	C5orf34	235.472	-1.97843	0.190411	-10.3903	2.74381e-25	4.23802e-24
ENSG00000105131	EPHX3	11.8617	-1.96995	0.656017	-3.0029	0.00267419	0.00615748
ENSG00000116062	MSH6	4945.05	-1.96833	0.140841	-13.9755	2.1989e-44	7.85089e-43
ENSG00000143314	MRPL24	824.688	-1.96554	0.152651	-12.876	6.14105e-38	1.73403e-36
ENSG00000101220	C20orf27	2069.11	-1.96453	0.179014	-10.9742	5.08711e-28	9.15096e-27
ENSG00000236824	BCYRN1	91.4852	-1.96371	0.317303	-6.18876	6.06384e-10	3.13301e-09
ENSG00000130201	EXOC3L2	800.91	-1.96307	0.192079	-10.2201	1.61192e-24	2.37422e-23
ENSG00000186280	KDM4D	129.369	-1.96292	0.247993	-7.91522	2.46823e-15	2.00021e-14
ENSG00000038427	VCAN	4398.09	-1.96274	0.497685	-3.94374	8.02202e-05	0.000236731
ENSG00000136720	HS6ST1	2434.85	-1.96255	0.20256	-9.68871	3.36744e-22	4.30654e-21
ENSG00000160818	GPATCH4	2015.39	-1.96217	0.16233	-12.0876	1.22878e-33	2.89255e-32
ENSG00000261143	ADAMTS7P3	10.1067	-1.96016	0.736354	-2.66197	0.00776837	0.0163606
ENSG00000156876	SASS6	358.396	-1.95901	0.199798	-9.80492	1.07233e-22	1.41609e-21
ENSG00000115507	OTX1	130.176	-1.95854	0.276432	-7.08508	1.38962e-12	9.05335e-12
ENSG00000182481	KPNA2	10174.5	-1.95541	0.120897	-16.1742	7.67201e-59	4.33266e-57
ENSG00000173085	COQ2	184.764	-1.9543	0.199191	-9.81119	1.00771e-22	1.33301e-21
ENSG00000177855	CACYBPP2	20.6754	-1.95275	0.514274	-3.79709	0.000146402	0.000415539
ENSG00000167081	PBX3	434.832	-1.95148	0.221861	-8.79596	1.41834e-18	1.4344e-17
ENSG00000177352	CCDC71	1136.25	-1.95042	0.181526	-10.7446	6.28655e-27	1.06252e-25
ENSG00000183092	BEGAIN	62.0404	-1.95011	0.326403	-5.97455	2.30727e-09	1.12832e-08
ENSG00000087842	PIR	331.355	-1.94872	0.254103	-7.66901	1.73325e-14	1.30888e-13
ENSG00000133026	MYH10	12026.8	-1.94864	0.116347	-16.7485	5.80589e-63	3.65678e-61
ENSG00000146205	ANO7	52.6214	-1.9465	0.350302	-5.55663	2.75033e-08	1.20954e-07
ENSG00000116574	RHOU	33.3311	-1.94619	0.44311	-4.39211	1.12254e-05	3.7013e-05
ENSG00000143674	MLK4	45.4094	-1.94502	0.349623	-5.5632	2.64866e-08	1.16701e-07
ENSG00000011105	TSPAN9	14003.4	-1.9449	0.166346	-11.6919	1.40282e-31	3.01522e-30
ENSG00000172247	C1QTNF4	191.493	-1.94413	0.366564	-5.30364	1.13515e-07	4.69923e-07
ENSG00000184986	TMEM121	80.7996	-1.94374	0.292793	-6.63863	3.16607e-11	1.84475e-10
ENSG00000268388	FENDRR	273.326	-1.94372	0.24075	-8.07359	6.82622e-16	5.73564e-15
ENSG00000228727	SAPCD1	16.704	-1.94352	0.570221	-3.40837	0.000653516	0.00168124
ENSG00000203791	METTL10	45.2211	-1.94272	0.410358	-4.7342	2.19922e-06	7.9073e-06
ENSG00000255135	RP11-111M22,3	104.305	-1.94267	0.248861	-7.80624	5.89199e-15	4.6341e-14
ENSG00000127337	YEATS4	336.049	-1.93755	0.209376	-9.25391	2.16419e-20	2.48623e-19
ENSG00000253683	CTB-79E8,3	17.3841	-1.93727	0.559101	-3.46497	0.000530294	0.0013824
ENSG00000160014	CALM3	10279.6	-1.93596	0.122902	-15.752	6.65243e-56	3.48851e-54
ENSG00000141642	ELAC1	53.9547	-1.9352	0.331767	-5.83301	5.44357e-09	2.57108e-08
ENSG00000101868	POLA1	1814.21	-1.93447	0.156348	-12.3729	3.66488e-35	9.12066e-34
ENSG00000225706	RP11-75C9,1	46.2045	-1.93414	0.360169	-5.37008	7.87026e-08	3.31712e-07
ENSG00000226360	RPL10AP6	23.395	-1.93298	0.595123	-3.24804	0.00116202	0.00285171
ENSG00000239264	TXNDC5	67.5734	-1.93263	0.312309	-6.18819	6.0859e-10	3.14302e-09
ENSG00000185834	RPL12P4	29.5736	-1.9322	0.487475	-3.96369	7.38006e-05	0.000218941
ENSG00000104903	LYL1	11.3375	-1.93188	0.7186	-2.6884	0.00717962	0.015223
ENSG00000100726	TELO2	2563.52	-1.93178	0.13973	-13.825	1.80025e-43	6.23794e-42
ENSG00000101353	MROH8	43.8817	-1.93159	0.396642	-4.86985	1.11682e-06	4.14165e-06
ENSG00000235897	TM4SF19-AS1	10.9098	-1.93091	0.707824	-2.72796	0.0063728	0.0136452
ENSG00000103995	CEP152	490.132	-1.93074	0.212097	-9.10312	8.77713e-20	9.64909e-19
ENSG00000178922	HYI	20.2933	-1.93056	0.510002	-3.78541	0.000153458	0.000434098
ENSG00000125611	CHCHD5	344.054	-1.93045	0.18724	-10.3101	6.34665e-25	9.5456e-24
ENSG00000197705	KLHL14	411.913	-1.93029	0.314767	-6.13243	8.65442e-10	4.40655e-09
ENSG00000106628	POLD2	4413.62	-1.92972	0.126573	-15.2459	1.75316e-52	8.30381e-51
ENSG00000132383	RPA1	3990.64	-1.92928	0.147273	-13.1	3.29095e-39	9.78662e-38
ENSG00000173848	NET1	3113.51	-1.92866	0.139987	-13.7774	3.48736e-43	1.19604e-41
ENSG00000224877	C17orf89	1305.6	-1.92744	0.187522	-10.2785	8.81094e-25	1.3176e-23
ENSG00000116984	MTR	2092.97	-1.92648	0.115289	-16.71	1.10814e-62	6.94225e-61
ENSG00000113296	THBS4	185.14	-1.9256	0.208328	-9.2431	2.39457e-20	2.73883e-19
ENSG00000184900	SUMO3	2102.06	-1.92255	0.144089	-13.3428	1.30474e-40	4.07068e-39
ENSG00000102935	ZNF423	1493.33	-1.92251	0.129015	-14.9014	3.22683e-50	1.41962e-48
ENSG00000237380	HOXD-AS2	41.6615	-1.92138	0.472228	-4.06876	4.72647e-05	0.000144169
ENSG00000184990	SIVA1	1680.91	-1.92023	0.131277	-14.6273	1.88194e-48	7.78386e-47
ENSG00000253974	NRG1-IT1	173.412	-1.91986	0.211777	-9.0655	1.24033e-19	1.35217e-18
ENSG00000262814	MRPL12	457.967	-1.91877	0.159804	-12.007	3.26632e-33	7.50838e-32
ENSG00000105880	DLX5	29.5102	-1.91844	0.425586	-4.50777	6.55135e-06	2.22479e-05
ENSG00000124216	SNAI1	232.569	-1.91689	0.210853	-9.09109	9.805e-20	1.07489e-18
ENSG00000150687	PRSS23	71.678	-1.91519	0.341358	-5.61049	2.0175e-08	9.00573e-08
ENSG00000160051	IQCC	239.77	-1.91474	0.189079	-10.1267	4.20753e-24	6.02729e-23
ENSG00000162881	OXER1	207.55	-1.91468	0.198035	-9.66842	4.10651e-22	5.2233e-21
ENSG00000173349	SFT2D3	232.039	-1.91437	0.188596	-10.1506	3.29283e-24	4.75174e-23
ENSG00000180999	C1orf105	802.934	-1.91329	0.165795	-11.5401	8.28364e-31	1.70858e-29
ENSG00000160447	PKN3	1980.15	-1.91279	0.151727	-12.6068	1.93613e-36	5.11647e-35
ENSG00000137337	MDC1	7223.09	-1.9123	0.112055	-17.0657	2.66997e-65	1.82874e-63
ENSG00000157326	DHRS4	162.546	-1.91182	0.269089	-7.10477	1.2052e-12	7.88682e-12
ENSG00000207652	MIR621	119.745	-1.9104	0.233007	-8.19891	2.4257e-16	2.10129e-15
ENSG00000250846	RP11-807H7,1	10.9836	-1.90983	0.734481	-2.60024	0.00931584	0.0193047
ENSG00000172789	HOXC5	33.535	-1.90899	0.416341	-4.58516	4.53647e-06	1.57307e-05
ENSG00000173894	CBX2	2177.82	-1.90614	0.164388	-11.5954	4.34918e-31	9.1473e-30
ENSG00000170515	PA2G4	6027.5	-1.90534	0.151176	-12.6034	2.02204e-36	5.32554e-35
ENSG00000146540	C7orf50	3257.94	-1.90496	0.135698	-14.0382	9.09673e-45	3.28279e-43
ENSG00000187514	PTMA	26979.5	-1.90448	0.14703	-12.953	2.25994e-38	6.49057e-37
ENSG00000232573	RPL3P4	88.5095	-1.90432	0.440013	-4.32788	1.50554e-05	4.88194e-05
ENSG00000060688	SNRNP40	2627.15	-1.90312	0.130942	-14.5341	7.36868e-48	2.97956e-46
ENSG00000197977	ELOVL2	1020.4	-1.90032	0.177034	-10.7342	7.03193e-27	1.18509e-25
ENSG00000130147	SH3BP4	753.584	-1.89971	0.159433	-11.9155	9.83304e-33	2.21909e-31
ENSG00000135835	KIAA1614	180.374	-1.89857	0.210582	-9.01583	1.95384e-19	2.09883e-18
ENSG00000260879	RP11-483I13,5	10.566	-1.89846	0.726851	-2.6119	0.00900394	0.0187012
ENSG00000158747	NBL1	44.4294	-1.89814	0.398561	-4.76248	1.91228e-06	6.91901e-06
ENSG00000184967	NOC4L	903.142	-1.89556	0.175952	-10.7732	4.6068e-27	7.85966e-26
ENSG00000083720	OXCT1	1218.33	-1.89349	0.17104	-11.0705	1.7451e-28	3.22561e-27
ENSG00000258017	RP11-386G11,10	18.9083	-1.8898	0.593629	-3.18346	0.00145524	0.00351005
ENSG00000012963	UBR7	1388.98	-1.88926	0.163814	-11.533	8.99998e-31	1.845e-29
ENSG00000070814	TCOF1	5416.53	-1.88922	0.145993	-12.9405	2.66002e-38	7.58397e-37
ENSG00000163888	CAMK2N2	229.337	-1.88634	0.205869	-9.16281	5.0561e-20	5.65634e-19
ENSG00000100281	HMGXB4	1446.13	-1.88611	0.148181	-12.7284	4.10983e-37	1.11235e-35
ENSG00000125648	SLC25A23	2856.97	-1.88587	0.477015	-3.95348	7.70217e-05	0.000227893
ENSG00000084774	CAD	3152.28	-1.88555	0.12439	-15.1583	6.67896e-52	3.08876e-50
ENSG00000249353	NPM1P27	1000.11	-1.88482	0.180988	-10.4141	2.13877e-25	3.32756e-24
ENSG00000065268	WDR18	2520.77	-1.88384	0.149456	-12.6046	1.99235e-36	5.25322e-35
ENSG00000072501	SMC1A	6800.5	-1.88328	0.112467	-16.7453	6.13175e-63	3.85169e-61
ENSG00000179348	GATA2	931.99	-1.88217	0.254708	-7.38953	1.47344e-13	1.03888e-12
ENSG00000007062	PROM1	908.911	-1.88197	0.296056	-6.35681	2.05982e-10	1.1181e-09
ENSG00000136378	ADAMTS7	2214.37	-1.8806	0.143524	-13.103	3.16331e-39	9.41897e-38
ENSG00000234129	RP11-120D5,1	21.4663	-1.88035	0.555171	-3.38698	0.000706671	0.00180572
ENSG00000182004	SNRPE	1286.17	-1.87944	0.195463	-9.61533	6.88908e-22	8.65019e-21
ENSG00000246465	RP11-57A19,2	67.1683	-1.87932	0.31539	-5.95871	2.54231e-09	1.24042e-08
ENSG00000264991	AP001205,1	10.0854	-1.87914	0.775798	-2.4222	0.0154267	0.0304145
ENSG00000161547	SRSF2	9720.86	-1.87803	0.121815	-15.4171	1.2566e-53	6.13747e-52
ENSG00000130826	DKC1	4384.98	-1.87772	0.152912	-12.2798	1.16315e-34	2.86135e-33
ENSG00000078401	EDN1	15.5668	-1.87706	0.597924	-3.13929	0.00169358	0.00404383
ENSG00000160404	TOR2A	634.165	-1.87705	0.172518	-10.8803	1.43043e-27	2.5248e-26
ENSG00000255027	RP11-680F20,9	15.5666	-1.87612	0.65092	-2.88225	0.00394846	0.0087967
ENSG00000081026	MAGI3	552.312	-1.87524	0.164864	-11.3745	5.60265e-30	1.10981e-28
ENSG00000051596	THOC3	2004.54	-1.87425	0.160784	-11.657	2.1148e-31	4.50436e-30
ENSG00000196141	SPATS2L	5965.53	-1.87329	0.116492	-16.0808	3.47997e-58	1.93732e-56
ENSG00000222414	RNU2-59P	15.555	-1.87284	0.607492	-3.08291	0.00204987	0.00481721
ENSG00000138658	C4orf21	458.799	-1.87179	0.184184	-10.1626	2.91219e-24	4.22843e-23
ENSG00000171877	FRMD5	38.1295	-1.87004	0.395471	-4.72864	2.26026e-06	8.11806e-06
ENSG00000165323	FAT3	3016.37	-1.86917	0.188695	-9.90577	3.92914e-23	5.32952e-22
ENSG00000092445	TYRO3	773.714	-1.86847	0.17919	-10.4273	1.86142e-25	2.9173e-24
ENSG00000232093	RP11-307C12,11	62.202	-1.86829	0.321369	-5.81354	6.11638e-09	2.87499e-08
ENSG00000106327	TFR2	248.199	-1.86657	0.23718	-7.86983	3.55131e-15	2.84069e-14
ENSG00000108384	RAD51C	965.166	-1.86635	0.169136	-11.0346	2.60153e-28	4.74516e-27
ENSG00000213553	RPLP0P6	157.153	-1.86587	0.213734	-8.72987	2.54957e-18	2.53586e-17
ENSG00000167775	CD320	4309.69	-1.86555	0.175958	-10.6023	2.90789e-26	4.74082e-25
ENSG00000170899	GSTA4	683.953	-1.86528	0.137894	-13.5269	1.08539e-41	3.53172e-40
ENSG00000227110	LMCD1-AS1	18.3071	-1.86414	0.564662	-3.30134	0.000962246	0.00239471
ENSG00000135632	SMYD5	2238.96	-1.86411	0.17495	-10.6551	1.651e-26	2.71237e-25
ENSG00000198885	ITPRIPL1	374.259	-1.86292	0.175364	-10.6232	2.32502e-26	3.80904e-25
ENSG00000064309	CDON	7726.07	-1.86237	0.176217	-10.5686	4.1661e-26	6.7546e-25
ENSG00000144278	GALNT13	468.076	-1.86232	0.214633	-8.67675	4.07238e-18	3.98801e-17
ENSG00000201302	SNORA65	15.2091	-1.86123	0.58498	-3.1817	0.00146414	0.0035297
ENSG00000140365	COMMD4	2369.11	-1.86057	0.12584	-14.7852	1.82574e-49	7.77029e-48
ENSG00000107831	FGF8	30.1885	-1.8605	0.461396	-4.03233	5.52275e-05	0.000166812
ENSG00000135097	MSI1	775.423	-1.85923	0.159763	-11.6375	2.65781e-31	5.64046e-30
ENSG00000146555	SDK1	243.016	-1.85577	0.240523	-7.71553	1.2048e-14	9.22565e-14
ENSG00000155542	SETD9	166.733	-1.85534	0.216067	-8.58686	8.93783e-18	8.55649e-17
ENSG00000258982	RP11-638I2,4	14.9556	-1.8536	0.642584	-2.8846	0.00391905	0.0087403
ENSG00000105968	H2AFV	4661.56	-1.85246	0.150937	-12.2731	1.26296e-34	3.10362e-33
ENSG00000132122	SPATA6	666.771	-1.85114	0.160911	-11.5041	1.25765e-30	2.56699e-29
ENSG00000020181	GPR124	303.13	-1.85002	0.211686	-8.73947	2.34205e-18	2.33539e-17
ENSG00000075891	PAX2	64.4725	-1.84914	0.336847	-5.48956	4.02945e-08	1.74786e-07
ENSG00000074071	MRPS34	3455.05	-1.84895	0.147782	-12.5113	6.47732e-36	1.66126e-34
ENSG00000132773	TOE1	1330.32	-1.8485	0.175873	-10.5104	7.73453e-26	1.2361e-24
ENSG00000149269	PAK1	677.645	-1.84793	0.143646	-12.8644	7.13564e-38	2.00547e-36
ENSG00000088305	DNMT3B	679.03	-1.84733	0.180389	-10.2408	1.30096e-24	1.9283e-23
ENSG00000152082	MZT2B	1967.66	-1.84668	0.157517	-11.7237	9.64088e-32	2.08365e-30
ENSG00000146950	SHROOM2	632.383	-1.84624	0.231629	-7.97069	1.57791e-15	1.29751e-14
ENSG00000254332	GS1-44D20,1	24.5938	-1.84435	0.572132	-3.22364	0.0012657	0.00309065
ENSG00000173456	RNF26	2099.46	-1.84394	0.128648	-14.3333	1.35571e-46	5.26441e-45
ENSG00000008382	MPND	296.07	-1.84359	0.174492	-10.5655	4.30586e-26	6.97639e-25
ENSG00000197275	RAD54B	108.586	-1.84345	0.240743	-7.65732	1.89855e-14	1.43049e-13
ENSG00000102967	DHODH	747.895	-1.84329	0.162385	-11.3513	7.307e-30	1.43892e-28
ENSG00000138031	ADCY3	760.313	-1.84269	0.188633	-9.76868	1.53442e-22	1.99824e-21
ENSG00000137168	PPIL1	1847.32	-1.84204	0.169939	-10.8394	2.23821e-27	3.90656e-26
ENSG00000253626	EIF5AL1	225.794	-1.84197	0.641202	-2.87268	0.00407002	0.00904608
ENSG00000178184	PARD6G	211.576	-1.84166	0.204435	-9.00855	2.08791e-19	2.23775e-18
ENSG00000180385	EMC3-AS1	246.783	-1.84046	0.219231	-8.39507	4.65606e-17	4.26618e-16
ENSG00000087077	TRIP6	2284.15	-1.84028	0.148562	-12.3872	3.06471e-35	7.65949e-34
ENSG00000220749	RPL21P28	16.4141	-1.83982	0.557971	-3.29734	0.000976063	0.0024265
ENSG00000251602	RP11-521B24,3	122.491	-1.8389	0.251912	-7.29974	2.88315e-13	1.9875e-12
ENSG00000197771	MCMBP	2590.37	-1.83707	0.182022	-10.0926	5.9591e-24	8.43356e-23
ENSG00000233903	Z83851,4	11.484	-1.83611	0.680995	-2.69621	0.00701336	0.0148933
ENSG00000061918	GUCY1B3	60.5423	-1.83592	0.332317	-5.52462	3.30206e-08	1.44272e-07
ENSG00000131650	KREMEN2	166.846	-1.83535	0.330159	-5.559	2.71319e-08	1.19365e-07
ENSG00000186918	ZNF395	585.35	-1.83458	0.144122	-12.7293	4.06539e-37	1.10287e-35
ENSG00000161980	POLR3K	1299.48	-1.83332	0.136813	-13.4002	6.02838e-41	1.91644e-39
ENSG00000214975	PPIAP29	11.7813	-1.83185	0.755743	-2.42391	0.0153544	0.0302975
ENSG00000172345	STARD5	38.2416	-1.83165	0.372637	-4.91536	8.86196e-07	3.31995e-06
ENSG00000002549	LAP3	2089.72	-1.83061	0.190966	-9.58604	9.15346e-22	1.14081e-20
ENSG00000155130	MARCKS	9051.02	-1.82855	0.16298	-11.2195	3.27018e-29	6.25621e-28
ENSG00000023909	GCLM	867.227	-1.82838	0.16591	-11.0203	3.05058e-28	5.55561e-27
ENSG00000253459	AL139099,1	8.82019	-1.82829	0.766738	-2.38451	0.017102	0.0333371
ENSG00000090530	LEPREL1	5031.41	-1.82663	0.139185	-13.1237	2.40805e-39	7.20668e-38
ENSG00000068001	HYAL2	2655.06	-1.82615	0.23342	-7.82346	5.13918e-15	4.05558e-14
ENSG00000152953	STK32B	275.828	-1.825	0.20628	-8.84719	8.97473e-19	9.20311e-18
ENSG00000236908	RP5-1063M23,2	29.4812	-1.82469	0.429027	-4.25309	2.10838e-05	6.7208e-05
ENSG00000100983	GSS	2742.7	-1.8246	0.122717	-14.8683	5.2968e-50	2.3044e-48
ENSG00000131844	MCCC2	2585.4	-1.82145	0.137269	-13.2692	3.49102e-40	1.07631e-38
ENSG00000076242	MLH1	1916.99	-1.82128	0.133615	-13.6308	2.62808e-42	8.74524e-41
ENSG00000163002	NUP35	468.301	-1.81915	0.179763	-10.1197	4.51621e-24	6.43806e-23
ENSG00000171126	KCNG3	106.936	-1.81679	0.261609	-6.94465	3.79388e-12	2.38187e-11
ENSG00000214706	IFRD2	2974.3	-1.81627	0.155705	-11.6648	1.92825e-31	4.11448e-30
ENSG00000103495	MAZ	14195.9	-1.81627	0.123938	-14.6547	1.25783e-48	5.23011e-47
ENSG00000133302	ANKRD32	282.216	-1.81602	0.233738	-7.7695	7.87937e-15	6.13557e-14
ENSG00000225091	SNORA71A	13.0748	-1.815	0.654956	-2.77118	0.00558541	0.0121028
ENSG00000031691	CENPQ	150.086	-1.81378	0.221466	-8.1899	2.61432e-16	2.26135e-15
ENSG00000100065	CARD10	273.782	-1.8124	0.19145	-9.46667	2.889e-21	3.49492e-20
ENSG00000185483	ROR1	23.7064	-1.81217	0.527859	-3.43306	0.000596818	0.00154434
ENSG00000136108	CKAP2	3847.36	-1.812	0.147717	-12.2667	1.36725e-34	3.3529e-33
ENSG00000196497	IPO4	23.122	-1.8112	0.482526	-3.75358	0.000174327	0.00048872
ENSG00000169100	SLC25A6	5728.82	-1.81111	0.145979	-12.4066	2.40555e-35	6.01849e-34
ENSG00000160191	PDE9A	575.339	-1.80894	0.157725	-11.469	1.88832e-30	3.82763e-29
ENSG00000254469	RP11-849H4,2	39.6813	-1.80821	0.39133	-4.62067	3.82495e-06	1.33859e-05
ENSG00000167468	GPX4	4490.29	-1.808	0.127393	-14.1923	1.02237e-45	3.85529e-44
ENSG00000072422	RHOBTB1	645.07	-1.80796	0.219382	-8.24116	1.70543e-16	1.49722e-15
ENSG00000235162	C12orf75	303.338	-1.80599	0.305653	-5.90863	3.44963e-09	1.65968e-08
ENSG00000256340	ABCC6P1	14.7125	-1.8052	0.686522	-2.62949	0.00855126	0.017824
ENSG00000128973	CLN6	1356.41	-1.80512	0.131185	-13.7601	4.42879e-43	1.51229e-41
ENSG00000075618	FSCN1	25156.5	-1.80503	0.219959	-8.20619	2.28326e-16	1.98228e-15
ENSG00000205476	CCDC85C	1168.09	-1.80278	0.189205	-9.52818	1.6006e-21	1.96771e-20
ENSG00000113460	BRIX1	1593.63	-1.80255	0.204374	-8.81985	1.14609e-18	1.16863e-17
ENSG00000174177	CTU2	1129.54	-1.80171	0.149323	-12.0658	1.60068e-33	3.75297e-32
ENSG00000139263	LRIG3	1171.62	-1.80165	0.182436	-9.87549	5.31707e-23	7.17483e-22
ENSG00000137054	POLR1E	1072.52	-1.80054	0.170359	-10.5691	4.14425e-26	6.72382e-25
ENSG00000156218	ADAMTSL3	53.7535	-1.8005	0.339695	-5.30035	1.15583e-07	4.78039e-07
ENSG00000187583	PLEKHN1	114.11	-1.79988	0.242254	-7.42974	1.08814e-13	7.74891e-13
ENSG00000110063	DCPS	758.65	-1.79928	0.175774	-10.2363	1.36345e-24	2.01709e-23
ENSG00000149823	VPS51	2165.38	-1.79875	0.150999	-11.9123	1.02074e-32	2.29916e-31
ENSG00000106689	LHX2	531.562	-1.79843	0.161935	-11.1059	1.17467e-28	2.18673e-27
ENSG00000059573	ALDH18A1	4549.56	-1.79799	0.136321	-13.1894	1.00952e-39	3.06416e-38
ENSG00000150756	FAM173B	293.061	-1.79798	0.18	-9.98879	1.70653e-23	2.37088e-22
ENSG00000138758	SEPT11	17184.4	-1.79734	0.19128	-9.39641	5.6459e-21	6.70911e-20
ENSG00000169884	WNT10B	169.67	-1.79722	0.277347	-6.48004	9.16997e-11	5.12563e-10
ENSG00000119397	CNTRL	689.492	-1.79589	0.189251	-9.48947	2.3221e-21	2.82952e-20
ENSG00000255857	PXN-AS1	127.292	-1.79482	0.31561	-5.68685	1.29406e-08	5.89973e-08
ENSG00000132182	NUP210	8590.45	-1.79478	0.264829	-6.77712	1.22595e-11	7.38496e-11
ENSG00000123136	DDX39A	4629.25	-1.79322	0.136319	-13.1546	1.6013e-39	4.81682e-38
ENSG00000005436	GCFC2	443.453	-1.79149	0.17701	-10.1209	4.4641e-24	6.36765e-23
ENSG00000164167	LSM6	360.151	-1.79105	0.177684	-10.08	6.77353e-24	9.56889e-23
ENSG00000019549	SNAI2	625.551	-1.79063	0.28426	-6.29926	2.99069e-10	1.59937e-09
ENSG00000095002	MSH2	1959.55	-1.79027	0.165527	-10.8156	2.90356e-27	5.01938e-26
ENSG00000266352	RN7SL192P	12.3059	-1.79001	0.661746	-2.70499	0.00683073	0.0145397
ENSG00000235065	RPL24P2	8.92282	-1.78971	0.778672	-2.29841	0.0215384	0.0410182
ENSG00000196787	HIST1H2AG	67.723	-1.78946	0.296745	-6.03031	1.63642e-09	8.12778e-09
ENSG00000115159	GPD2	3367.16	-1.78934	0.111435	-16.0572	5.08857e-58	2.81948e-56
ENSG00000153832	FBXO36	102.844	-1.78867	0.267924	-6.67603	2.45503e-11	1.44878e-10
ENSG00000143486	EIF2D	997.078	-1.78824	0.131479	-13.6009	3.955e-42	1.30315e-40
ENSG00000271380	RP11-307C12,12	24.8536	-1.78729	0.484525	-3.68874	0.000225367	0.000621133
ENSG00000244513	CTD-2013N24,2	8.02108	-1.78645	0.79485	-2.24753	0.0246063	0.0462091
ENSG00000166482	MFAP4	30.6902	-1.78526	0.52368	-3.40907	0.000651851	0.00167787
ENSG00000260260	RP11-304L19,5	437.66	-1.7849	0.15513	-11.5058	1.23356e-30	2.52e-29
ENSG00000161558	TMEM143	319.149	-1.78472	0.237659	-7.50959	5.93121e-14	4.32874e-13
ENSG00000182841	RRP7B	582.54	-1.78388	0.162106	-11.0044	3.6388e-28	6.60636e-27
ENSG00000106077	ABHD11	434.734	-1.78356	0.21508	-8.2925	1.10889e-16	9.86042e-16
ENSG00000255062	RP11-712L6,5	29.998	-1.78289	0.422726	-4.2176	2.46921e-05	7.7938e-05
ENSG00000175536	LIPT2	37.6105	-1.78181	0.390722	-4.56029	5.10833e-06	1.75895e-05
ENSG00000234171	RNASEH1-AS1	159.052	-1.78175	0.205981	-8.65007	5.14693e-18	5.00069e-17
ENSG00000180425	C11orf71	75.8966	-1.78112	0.283279	-6.28749	3.22635e-10	1.71875e-09
ENSG00000126602	TRAP1	5651.74	-1.78082	0.126221	-14.1087	3.3573e-45	1.2382e-43
ENSG00000258429	PDF	238.671	-1.78061	0.246793	-7.21498	5.39438e-13	3.63958e-12
ENSG00000099800	TIMM13	1845.49	-1.77992	0.151588	-11.7418	7.78195e-32	1.6881e-30
ENSG00000203772	SPRN	88.7063	-1.77921	0.366877	-4.84961	1.23703e-06	4.56798e-06
ENSG00000178343	SHISA3	26.5144	-1.77912	0.438574	-4.05659	4.97935e-05	0.000151254
ENSG00000087088	BAX	2761.7	-1.77858	0.1414	-12.5784	2.77676e-36	7.24021e-35
ENSG00000110492	MDK	8644.93	-1.77823	0.159813	-11.127	9.27168e-29	1.73295e-27
ENSG00000166881	TMEM194A	2341.52	-1.77619	0.167418	-10.6093	2.69648e-26	4.3992e-25
ENSG00000141510	TP53	3683.29	-1.77616	0.141203	-12.5787	2.76509e-36	7.2178e-35
ENSG00000158966	CACHD1	1345.49	-1.77408	0.499957	-3.54847	0.000387475	0.00103056
ENSG00000151136	BTBD11	2201.54	-1.77345	0.144908	-12.2384	1.93802e-34	4.71812e-33
ENSG00000130726	TRIM28	31980.9	-1.77298	0.125046	-14.1786	1.24329e-45	4.66592e-44
ENSG00000204209	DAXX	3132.77	-1.77205	0.150724	-11.757	6.50365e-32	1.41342e-30
ENSG00000229119	CTB-63M22,1	33.9832	-1.77131	0.563898	-3.14119	0.00168261	0.00401886
ENSG00000128833	MYO5C	136.067	-1.77125	0.263413	-6.72423	1.76527e-11	1.05257e-10
ENSG00000167088	SNRPD1	2669.82	-1.77124	0.186515	-9.49652	2.17018e-21	2.6499e-20
ENSG00000160256	FAM207A	751.044	-1.7709	0.184574	-9.59453	8.43041e-22	1.05405e-20
ENSG00000198695	MT-ND6	1589.15	-1.77084	0.174331	-10.1579	3.05709e-24	4.42515e-23
ENSG00000181163	NPM1	49880.2	-1.76906	0.154476	-11.452	2.29766e-30	4.63737e-29
ENSG00000162367	TAL1	211.664	-1.76891	0.184579	-9.58347	9.38363e-22	1.16887e-20
ENSG00000178035	IMPDH2	11606.3	-1.76728	0.15834	-11.1613	6.30563e-29	1.18891e-27
ENSG00000187730	GABRD	118.392	-1.76659	0.263064	-6.71544	1.87495e-11	1.11656e-10
ENSG00000221990	C5orf55	171.772	-1.76592	0.274701	-6.42852	1.28851e-10	7.13602e-10
ENSG00000150753	CCT5	19031.7	-1.76332	0.16094	-10.9564	6.19399e-28	1.10911e-26
ENSG00000106991	ENG	7630.39	-1.76301	0.172329	-10.2305	1.44789e-24	2.14067e-23
ENSG00000162433	AK4	708.989	-1.76138	0.155659	-11.3156	1.09805e-29	2.13371e-28
ENSG00000146143	PRIM2	809.102	-1.75961	0.185435	-9.48907	2.33094e-21	2.83734e-20
ENSG00000119139	TJP2	579.658	-1.75922	0.15378	-11.4398	2.6435e-30	5.31255e-29
ENSG00000188612	SUMO2	2987.21	-1.7591	0.168781	-10.4224	1.95924e-25	3.06448e-24
ENSG00000163655	GMPS	3967.61	-1.75806	0.162042	-10.8494	2.00706e-27	3.51618e-26
ENSG00000221949	C12orf61	9.97203	-1.75724	0.722136	-2.43339	0.014958	0.0295998
ENSG00000166183	ASPG	16.3386	-1.75664	0.601416	-2.92085	0.00349083	0.00786969
ENSG00000136811	ODF2	2915.65	-1.75614	0.12143	-14.4622	2.0991e-47	8.38677e-46
ENSG00000183072	NKX2-5	1648.61	-1.75524	0.152531	-11.5074	1.21078e-30	2.47562e-29
ENSG00000236200	KDM4A-AS1	60.7463	-1.75154	0.309868	-5.65252	1.58111e-08	7.14739e-08
ENSG00000169105	CHST14	1176.73	-1.75053	0.149008	-11.7479	7.24245e-32	1.57252e-30
ENSG00000254319	RP11-134O21,1	91.7068	-1.7503	0.257253	-6.80381	1.01885e-11	6.17698e-11
ENSG00000171119	NRTN	44.6709	-1.75017	0.406579	-4.30463	1.67267e-05	5.39084e-05
ENSG00000165060	FXN	291.533	-1.749	0.173531	-10.0789	6.8502e-24	9.67138e-23
ENSG00000095319	NUP188	5459.38	-1.74812	0.116388	-15.0197	5.45151e-51	2.45349e-49
ENSG00000182492	BGN	10104	-1.74644	0.220159	-7.93263	2.14557e-15	1.74596e-14
ENSG00000197020	ZNF100	678.135	-1.74586	0.208768	-8.36271	6.12919e-17	5.55315e-16
ENSG00000159182	PRAC1	41.6181	-1.7456	0.367429	-4.75086	2.02551e-06	7.3118e-06
ENSG00000185504	C17orf70	1851.99	-1.74456	0.137122	-12.7227	4.42474e-37	1.19621e-35
ENSG00000068784	SRBD1	774.485	-1.74396	0.157177	-11.0955	1.31872e-28	2.44714e-27
ENSG00000138829	FBN2	9200.84	-1.74315	0.222428	-7.83693	4.61685e-15	3.66307e-14
ENSG00000073060	SCARB1	2058.34	-1.74209	0.222227	-7.83922	4.53347e-15	3.60057e-14
ENSG00000150456	N6AMT2	271.645	-1.73974	0.19584	-8.8835	6.4791e-19	6.69364e-18
ENSG00000169515	CCDC8	2253.9	-1.73818	0.134798	-12.8947	4.8197e-38	1.36611e-36
ENSG00000096384	HSP90AB1	89104.6	-1.73735	0.124371	-13.9691	2.4064e-44	8.55273e-43
ENSG00000089157	RPLP0	36121.7	-1.73641	0.125681	-13.816	2.03992e-43	7.05802e-42
ENSG00000114346	ECT2	2107.59	-1.7364	0.189646	-9.15601	5.38515e-20	6.013e-19
ENSG00000120800	UTP20	3938.88	-1.7364	0.18129	-9.57798	9.8963e-22	1.23208e-20
ENSG00000267939	CTD-2325M2,1	25.4929	-1.73609	0.445188	-3.89968	9.63182e-05	0.00028069
ENSG00000246898	LINC00920	167.351	-1.73549	0.229226	-7.57109	3.70109e-14	2.73866e-13
ENSG00000152495	CAMK4	491.026	-1.73534	0.206946	-8.38548	5.05198e-17	4.61455e-16
ENSG00000167721	TSR1	2668.97	-1.73443	0.183353	-9.45955	3.09271e-21	3.7375e-20
ENSG00000260896	RP11-314O13,1	19.4693	-1.73433	0.540543	-3.20849	0.00133435	0.00324278
ENSG00000163364	LINC01116	182.132	-1.7341	0.299813	-5.78394	7.29713e-09	3.40142e-08
ENSG00000247077	PGAM5	1823.05	-1.73388	0.173226	-10.0094	1.38613e-23	1.93606e-22
ENSG00000196159	FAT4	1373.46	-1.73336	0.173802	-9.97319	1.99713e-23	2.7648e-22
ENSG00000129255	MPDU1	3008.41	-1.73281	0.156374	-11.0812	1.54856e-28	2.86911e-27
ENSG00000148835	TAF5	464.62	-1.73166	0.187142	-9.25319	2.17891e-20	2.50192e-19
ENSG00000145506	NKD2	436.404	-1.73166	0.158902	-10.8977	1.18242e-27	2.09491e-26
ENSG00000227199	ST7-AS1	25.7771	-1.731	0.483949	-3.57682	0.000347802	0.000931051
ENSG00000244968	LIFR-AS1	8.99033	-1.72935	0.748402	-2.31073	0.020848	0.0398553
ENSG00000139200	PIANP	215.459	-1.72678	0.269798	-6.40025	1.5512e-10	8.5245e-10
ENSG00000144355	DLX1	850.809	-1.72574	0.129011	-13.3768	8.26832e-41	2.61086e-39
ENSG00000201555	Y_RNA	10.2126	-1.72323	0.726085	-2.37332	0.017629	0.0342846
ENSG00000254880	RP11-687M24,5	18.3477	-1.72307	0.555602	-3.10126	0.00192696	0.00455113
ENSG00000127824	TUBA4A	7753.69	-1.72125	0.164096	-10.4893	9.67682e-26	1.53918e-24
ENSG00000105607	GCDH	1132.01	-1.72103	0.152049	-11.3189	1.05748e-29	2.05827e-28
ENSG00000046889	PREX2	11.7467	-1.72056	0.670676	-2.56542	0.0103052	0.0211789
ENSG00000172340	SUCLG2	755.042	-1.7202	0.156995	-10.957	6.15123e-28	1.1023e-26
ENSG00000169750	RAC3	1361.06	-1.72003	0.133623	-12.8723	6.44698e-38	1.81605e-36
ENSG00000158516	CPA2	19.6255	-1.7197	0.52628	-3.26765	0.00108443	0.00267471
ENSG00000244398	RP11-466H18,1	71.4548	-1.71963	0.29373	-5.85446	4.78552e-09	2.27262e-08
ENSG00000169239	CA5B	78.0832	-1.71949	0.36607	-4.69717	2.63792e-06	9.41262e-06
ENSG00000110107	PRPF19	7211.08	-1.71943	0.124271	-13.8361	1.54402e-43	5.358e-42
ENSG00000139618	BRCA2	906.267	-1.71933	0.210202	-8.17942	2.85206e-16	2.46155e-15
ENSG00000111581	NUP107	2964.32	-1.71924	0.142605	-12.056	1.80395e-33	4.20857e-32
ENSG00000155561	NUP205	5213.32	-1.71521	0.152781	-11.2266	3.01787e-29	5.78294e-28
ENSG00000170571	EMB	105.737	-1.71417	0.263338	-6.50939	7.54545e-11	4.253e-10
ENSG00000180817	PPA1	2644.97	-1.71307	0.172333	-9.94047	2.77519e-23	3.80459e-22
ENSG00000198055	GRK6	1289.41	-1.71198	0.135212	-12.6614	9.66969e-37	2.57562e-35
ENSG00000184164	CRELD2	1700.16	-1.70824	0.12444	-13.7274	6.95776e-43	2.35871e-41
ENSG00000166845	C18orf54	501.946	-1.70731	0.217895	-7.83549	4.67025e-15	3.70169e-14
ENSG00000197728	RPS26	4292.89	-1.70588	0.141741	-12.0352	2.3204e-33	5.38135e-32
ENSG00000158483	FAM86C1	210.692	-1.70581	0.199149	-8.56548	1.07631e-17	1.02454e-16
ENSG00000131462	TUBG1	4142.75	-1.70556	0.13269	-12.8537	8.19459e-38	2.29732e-36
ENSG00000100316	RPL3	33196.1	-1.70503	0.106787	-15.9667	2.17967e-57	1.17988e-55
ENSG00000175793	SFN	14.1488	-1.70416	0.614191	-2.77464	0.0055263	0.0119835
ENSG00000220161	RP1-37N7,3	17.8364	-1.70335	0.645683	-2.63806	0.00833817	0.0174309
ENSG00000100314	CABP7	10.8934	-1.70299	0.72156	-2.36015	0.0182676	0.035421
ENSG00000166582	CENPV	2482.11	-1.70283	0.1866	-9.12558	7.13523e-20	7.89581e-19
ENSG00000142856	ITGB3BP	527.997	-1.70254	0.203784	-8.35466	6.56207e-17	5.9339e-16
ENSG00000130255	RPL36	9611.05	-1.70241	0.127969	-13.3033	2.21461e-40	6.84578e-39
ENSG00000145431	PDGFC	2127.72	-1.70215	0.144549	-11.7756	5.21672e-32	1.139e-30
ENSG00000153898	MCOLN2	95.7901	-1.70191	0.256078	-6.64607	3.01019e-11	1.75698e-10
ENSG00000268061	NAPA-AS1	48.464	-1.70189	0.374585	-4.54341	5.53526e-06	1.89728e-05
ENSG00000080608	KIAA0020	998.029	-1.70176	0.207963	-8.183	2.76872e-16	2.39314e-15
ENSG00000146677	AC004453,8	24.6631	-1.70175	0.498253	-3.41544	0.000636791	0.00164055
ENSG00000132341	RAN	14101.2	-1.70167	0.157552	-10.8007	3.41712e-27	5.88121e-26
ENSG00000157895	C12orf43	847.54	-1.70155	0.163347	-10.4168	2.07854e-25	3.24244e-24
ENSG00000261567	RP11-680G10,1	12.2618	-1.7014	0.668308	-2.54583	0.0109019	0.0222672
ENSG00000082438	COBLL1	17.7513	-1.70127	0.552035	-3.08181	0.00205746	0.00483311
ENSG00000142871	CYR61	3213.28	-1.70101	0.508122	-3.34763	0.000815048	0.00205693
ENSG00000149476	DAK	886.82	-1.70093	0.161078	-10.5597	4.58235e-26	7.41412e-25
ENSG00000135446	CDK4	6930.64	-1.70083	0.110142	-15.4421	8.52258e-54	4.20632e-52
ENSG00000132603	NIP7	2456.73	-1.70015	0.171004	-9.94216	2.7285e-23	3.74639e-22
ENSG00000167202	TBC1D2B	1281.58	-1.69902	0.192936	-8.80609	1.29581e-18	1.31441e-17
ENSG00000225573	RPL35P5	8.93664	-1.69858	0.739458	-2.29707	0.0216149	0.0411506
ENSG00000058453	CROCC	1310.36	-1.69854	0.171464	-9.90612	3.91553e-23	5.31413e-22
ENSG00000172572	PDE3A	338.62	-1.69796	0.313456	-5.4169	6.0641e-08	2.58227e-07
ENSG00000154760	SLFN13	199.533	-1.69529	0.195776	-8.65935	4.74453e-18	4.61545e-17
ENSG00000116544	DLGAP3	106.439	-1.69485	0.24874	-6.81372	9.51042e-12	5.7853e-11
ENSG00000205208	C4orf46	645.041	-1.69267	0.161833	-10.4593	1.32805e-25	2.09818e-24
ENSG00000234602	MCIDAS	77.3256	-1.69129	0.311464	-5.43013	5.63134e-08	2.40847e-07
ENSG00000142733	MAP3K6	898.899	-1.69004	0.188569	-8.96244	3.17567e-19	3.35911e-18
ENSG00000212452	SNORD69	9.68775	-1.68904	0.71752	-2.354	0.0185726	0.0359561
ENSG00000124496	TRERF1	1192.36	-1.68889	0.188335	-8.96746	3.03425e-19	3.21532e-18
ENSG00000147274	RBMX	8814.53	-1.68876	0.126317	-13.3692	9.14812e-41	2.88479e-39
ENSG00000272761	RP11-572C15,6	103.106	-1.68874	0.245109	-6.88977	5.58832e-12	3.46676e-11
ENSG00000123685	BATF3	67.1536	-1.68867	0.307707	-5.48791	4.06721e-08	1.76293e-07
ENSG00000217094	PPIAP31	19.4886	-1.68804	0.652381	-2.5875	0.00966755	0.0199806
ENSG00000077514	POLD3	770.059	-1.68735	0.156592	-10.7754	4.49585e-27	7.67594e-26
ENSG00000258568	RHOQP1	20.3028	-1.68653	0.500784	-3.36777	0.000757782	0.00192523
ENSG00000008394	MGST1	150.185	-1.68608	0.209818	-8.03591	9.28895e-16	7.73575e-15
ENSG00000212607	SNORA45	14.5743	-1.6854	0.594489	-2.83504	0.00458198	0.0100942
ENSG00000198176	TFDP1	3678.18	-1.68538	0.13134	-12.8322	1.08203e-37	3.01543e-36
ENSG00000170275	CRTAP	6384.35	-1.68513	0.16022	-10.5176	7.16666e-26	1.14691e-24
ENSG00000273449	RP11-218F10,3	15.819	-1.68366	0.596902	-2.82066	0.00479245	0.0105125
ENSG00000213186	TRIM59	634.204	-1.68331	0.177264	-9.49606	2.17983e-21	2.65891e-20
ENSG00000188242	CTD-2228K2,5	785.249	-1.68288	0.143087	-11.7613	6.18099e-32	1.34454e-30
ENSG00000229472	RP1-64K7,4	22.8524	-1.68212	0.474358	-3.5461	0.000390975	0.00103916
ENSG00000104611	SH2D4A	167.413	-1.68166	0.216241	-7.77681	7.43791e-15	5.80528e-14
ENSG00000100216	TOMM22	2492.62	-1.68096	0.142623	-11.786	4.60753e-32	1.01003e-30
ENSG00000141696	LEPREL4	2516.42	-1.68055	0.186	-9.03519	1.63714e-19	1.77078e-18
ENSG00000140025	EFCAB11	136.045	-1.68027	0.226046	-7.43332	1.05907e-13	7.55108e-13
ENSG00000077782	FGFR1	4943.14	-1.6797	0.171691	-9.78324	1.32881e-22	1.74012e-21
ENSG00000165379	LRFN5	214.028	-1.67917	0.18636	-9.01039	2.05318e-19	2.20153e-18
ENSG00000142949	PTPRF	10670.7	-1.67906	0.141339	-11.8796	1.51021e-32	3.37898e-31
ENSG00000179041	RRS1	1821.49	-1.67895	0.180876	-9.28233	1.65811e-20	1.92081e-19
ENSG00000143549	TPM3	10476.2	-1.67872	0.134822	-12.4514	1.37435e-35	3.47552e-34
ENSG00000108518	PFN1	51060.5	-1.67852	0.137326	-12.2229	2.34557e-34	5.6692e-33
ENSG00000144120	TMEM177	473.864	-1.67788	0.216502	-7.74994	9.19396e-15	7.11207e-14
ENSG00000273387	RP3-412A9,16	30.0042	-1.67772	0.428026	-3.91966	8.86728e-05	0.000259555
ENSG00000135046	ANXA1	6784.04	-1.67653	0.450392	-3.72238	0.000197356	0.000548372
ENSG00000105717	PBX4	112.759	-1.6762	0.23096	-7.25754	3.94187e-13	2.68892e-12
ENSG00000224861	YBX1P1	58.3218	-1.6746	0.385396	-4.34513	1.3919e-05	4.53474e-05
ENSG00000165802	NSMF	2225.69	-1.67456	0.151542	-11.0501	2.18919e-28	4.01803e-27
ENSG00000165300	SLITRK5	4095.27	-1.67416	0.1106	-15.137	9.22955e-52	4.25156e-50
ENSG00000269190	FBXO17	642.022	-1.674	0.192122	-8.71324	2.95317e-18	2.92491e-17
ENSG00000111664	GNB3	365.397	-1.67224	0.174297	-9.59416	8.46018e-22	1.05721e-20
ENSG00000231789	RP11-558F24,4	124.55	-1.67128	0.242939	-6.8794	6.0106e-12	3.71207e-11
ENSG00000152270	PDE3B	1024.86	-1.67115	0.15137	-11.0402	2.44573e-28	4.46793e-27
ENSG00000262904	RP11-144N1,1	11.8558	-1.671	0.707102	-2.36316	0.0181199	0.0351752
ENSG00000251680	CTC-575N7,1	20.4447	-1.67076	0.519436	-3.21648	0.00129772	0.00316194
ENSG00000075340	ADD2	614.343	-1.67071	0.213849	-7.81254	5.6045e-15	4.41242e-14
ENSG00000139438	FAM222A	417.112	-1.67044	0.271441	-6.15396	7.55727e-10	3.86804e-09
ENSG00000215021	PHB2	8117.01	-1.66952	0.120314	-13.8763	8.81245e-44	3.06713e-42
ENSG00000147955	SIGMAR1	2809.22	-1.6692	0.139258	-11.9863	4.19044e-33	9.62326e-32
ENSG00000157851	DPYSL5	521.598	-1.66752	0.21387	-7.79687	6.34607e-15	4.97957e-14
ENSG00000115268	RPS15	11785	-1.66474	0.159213	-10.456	1.37523e-25	2.17125e-24
ENSG00000160229	ZNF66	134.01	-1.66401	0.244959	-6.793	1.09822e-11	6.64962e-11
ENSG00000065150	IPO5	7742.34	-1.66398	0.144129	-11.5451	7.81738e-31	1.61667e-29
ENSG00000218358	RAET1K	74.1286	-1.6631	0.275881	-6.02831	1.65684e-09	8.224e-09
ENSG00000117593	DARS2	2171.04	-1.66279	0.136133	-12.2144	2.60417e-34	6.26842e-33
ENSG00000125743	SNRPD2	3307.11	-1.66225	0.145502	-11.4242	3.16511e-30	6.34453e-29
ENSG00000105341	ATP5SL	1467.65	-1.66186	0.134612	-12.3455	5.15011e-35	1.27763e-33
ENSG00000272142	RP11-428J1,5	9.98769	-1.66181	0.71007	-2.34035	0.0192658	0.0371571
ENSG00000177917	ARL6IP6	425.248	-1.66117	0.172053	-9.65502	4.68067e-22	5.91199e-21
ENSG00000225930	AC026150,5	31.1295	-1.66001	0.417229	-3.97866	6.93044e-05	0.000206385
ENSG00000169242	EFNA1	113.698	-1.65943	0.300331	-5.52535	3.28837e-08	1.43728e-07
ENSG00000088247	KHSRP	20580	-1.65822	0.111878	-14.8217	1.06047e-49	4.54628e-48
ENSG00000130748	TMEM160	420.158	-1.65795	0.166697	-9.94589	2.62818e-23	3.61287e-22
ENSG00000136938	ANP32B	5602.58	-1.65761	0.174159	-9.51778	1.76913e-21	2.17035e-20
ENSG00000198843	SELT	944.702	-1.65704	0.137051	-12.0907	1.18279e-33	2.7899e-32
ENSG00000144395	CCDC150	357.279	-1.65526	0.232797	-7.11032	1.15775e-12	7.59113e-12
ENSG00000230555	RP11-517P14,2	60.8745	-1.65471	0.332094	-4.98263	6.27242e-07	2.38791e-06
ENSG00000270964	RP11-502I4,3	23.843	-1.65432	0.500275	-3.30683	0.000943592	0.00235352
ENSG00000251151	HOXC-AS3	23.7757	-1.65378	0.482055	-3.43069	0.000602042	0.00155734
ENSG00000183048	SLC25A10	284.588	-1.6536	0.205556	-8.04452	8.65847e-16	7.23376e-15
ENSG00000198134	RP11-267J23,4	10.0722	-1.65324	0.69388	-2.38261	0.0171905	0.0334847
ENSG00000198682	PAPSS2	1755.17	-1.65316	0.189559	-8.72105	2.75631e-18	2.7357e-17
ENSG00000236809	SNX25P1	15.2596	-1.653	0.606417	-2.72585	0.00641369	0.0137166
ENSG00000259006	RP11-566K11,4	19.7817	-1.65283	0.524644	-3.15038	0.00163059	0.00390295
ENSG00000112039	FANCE	739.098	-1.65257	0.166978	-9.89696	4.29104e-23	5.81369e-22
ENSG00000264070	DND1P1	18.1022	-1.65199	0.54937	-3.00706	0.00263785	0.00607858
ENSG00000099783	HNRNPM	16597	-1.65189	0.118774	-13.9079	5.673e-44	1.98919e-42
ENSG00000145779	TNFAIP8	70.5621	-1.65177	0.302846	-5.45415	4.92067e-08	2.11569e-07
ENSG00000272269	RP11-500C11,3	71.3332	-1.6511	0.341054	-4.84117	1.29074e-06	4.75512e-06
ENSG00000049246	PER3	458.693	-1.65004	0.15139	-10.8993	1.16203e-27	2.06034e-26
ENSG00000105447	GRWD1	4271.63	-1.64954	0.158872	-10.3828	2.97004e-25	4.57242e-24
ENSG00000163520	FBLN2	46.5575	-1.64809	0.357992	-4.6037	4.1505e-06	1.44649e-05
ENSG00000262049	RP13-1032I1,7	225.778	-1.64799	0.187233	-8.80181	1.34625e-18	1.36325e-17
ENSG00000136856	SLC2A8	724.04	-1.64714	0.167247	-9.84852	6.9558e-23	9.3272e-22
ENSG00000180875	GREM2	1241.03	-1.64609	0.272822	-6.03358	1.60362e-09	7.975e-09
ENSG00000264345	RP11-958F21,1	92.7398	-1.64601	0.294347	-5.5921	2.24342e-08	9.9593e-08
ENSG00000173674	EIF1AX	2036.63	-1.64601	0.158911	-10.358	3.84784e-25	5.86234e-24
ENSG00000262601	CTC-786C10,1	186.392	-1.64589	0.227595	-7.23164	4.77193e-13	3.23074e-12
ENSG00000178531	CTXN1	1868.04	-1.64579	0.168989	-9.73902	2.05523e-22	2.65732e-21
ENSG00000172456	FGGY	166.987	-1.64405	0.20472	-8.03076	9.68729e-16	8.05891e-15
ENSG00000148803	FUOM	490.749	-1.64353	0.183055	-8.9783	2.74971e-19	2.92039e-18
ENSG00000181418	DDN	672.547	-1.64302	0.214889	-7.64591	2.07466e-14	1.56018e-13
ENSG00000121774	KHDRBS1	8947.35	-1.64124	0.123229	-13.3186	1.80419e-40	5.5918e-39
ENSG00000177943	MAMDC4	761.358	-1.64039	0.220878	-7.42664	1.11387e-13	7.92254e-13
ENSG00000161920	MED11	528.695	-1.63835	0.207047	-7.91293	2.51392e-15	2.03163e-14
ENSG00000231767	MIR4426	30.4827	-1.63735	0.423951	-3.86213	0.000112401	0.000324244
ENSG00000176340	COX8A	1375.31	-1.63691	0.184435	-8.87531	6.97401e-19	7.18283e-18
ENSG00000172336	POP7	1457.56	-1.6353	0.155284	-10.531	6.21628e-26	9.97534e-25
ENSG00000053371	AKR7A2	1509.31	-1.63445	0.126886	-12.8813	5.73917e-38	1.62446e-36
ENSG00000065978	YBX1	35215.5	-1.63185	0.144135	-11.3217	1.02426e-29	1.99527e-28
ENSG00000101361	NOP56	7956.18	-1.63179	0.122163	-13.3575	1.07101e-40	3.35484e-39
ENSG00000141150	RASL10B	502.997	-1.63152	0.220065	-7.4138	1.22735e-13	8.69281e-13
ENSG00000127954	STEAP4	70.1624	-1.63147	0.387151	-4.21404	2.50843e-05	7.91332e-05
ENSG00000251361	CTD-2091N23,1	93.4526	-1.63083	0.252379	-6.46186	1.03427e-10	5.76056e-10
ENSG00000157870	FAM213B	1269.25	-1.62967	0.160745	-10.1382	3.73741e-24	5.37021e-23
ENSG00000106049	HIBADH	491.824	-1.62933	0.15667	-10.3998	2.48506e-25	3.85103e-24
ENSG00000171208	NETO2	1857.92	-1.62919	0.192663	-8.4562	2.76233e-17	2.57215e-16
ENSG00000267226	RP11-126O1,5	11.5841	-1.6289	0.653871	-2.49116	0.0127327	0.0256147
ENSG00000162244	RPL29	14979.6	-1.62865	0.11579	-14.0655	6.1861e-45	2.24969e-43
ENSG00000160255	ITGB2	4600.42	-1.62771	0.120205	-13.5412	8.93368e-42	2.91094e-40
ENSG00000231327	AC016700,5	73.3117	-1.62695	0.409553	-3.97251	7.11194e-05	0.000211522
ENSG00000203685	C1orf95	17.575	-1.62652	0.580964	-2.79969	0.00511523	0.0111591
ENSG00000203724	C1orf53	59.6511	-1.62601	0.298704	-5.44353	5.22363e-08	2.24185e-07
ENSG00000186564	FOXD2	50.9549	-1.6255	0.326181	-4.98342	6.24705e-07	2.37902e-06
ENSG00000179271	GADD45GIP1	2479.29	-1.62511	0.151778	-10.7072	9.41951e-27	1.57455e-25
ENSG00000130299	GTPBP3	2055.84	-1.62415	0.158581	-10.2417	1.28913e-24	1.91197e-23
ENSG00000153993	SEMA3D	3047.7	-1.62409	0.192479	-8.43776	3.23469e-17	2.99301e-16
ENSG00000120334	CENPL	453.539	-1.62376	0.190668	-8.51612	1.64987e-17	1.5529e-16
ENSG00000203668	CHML	526.494	-1.61892	0.25945	-6.2398	4.38133e-10	2.29909e-09
ENSG00000151364	KCTD14	11.7186	-1.61796	0.648103	-2.49645	0.0125444	0.0252706
ENSG00000004864	SLC25A13	3045.45	-1.61758	0.153583	-10.5323	6.13168e-26	9.84631e-25
ENSG00000103154	NECAB2	122.744	-1.61747	0.244703	-6.60991	3.84542e-11	2.22459e-10
ENSG00000143401	ANP32E	2417.72	-1.61627	0.181912	-8.8849	6.39794e-19	6.6127e-18
ENSG00000115053	NCL	50383.8	-1.61563	0.144183	-11.2055	3.83375e-29	7.31058e-28
ENSG00000230530	LIMD1-AS1	14.4279	-1.61469	0.615712	-2.62247	0.00872938	0.0181727
ENSG00000115129	TP53I3	634.672	-1.61286	0.175723	-9.17841	4.37508e-20	4.91084e-19
ENSG00000212123	PRR22	493.027	-1.6116	0.190915	-8.44143	3.13479e-17	2.90515e-16
ENSG00000163832	ELP6	1620.66	-1.61136	0.123411	-13.0569	5.80501e-39	1.70685e-37
ENSG00000058804	NDC1	2831.24	-1.61124	0.13009	-12.3856	3.12819e-35	7.80984e-34
ENSG00000171992	SYNPO	66.8038	-1.61111	0.333803	-4.82652	1.38941e-06	5.09782e-06
ENSG00000162437	RAVER2	843.468	-1.6109	0.14847	-10.85	1.99446e-27	3.49671e-26
ENSG00000163950	SLBP	1897.73	-1.61075	0.145667	-11.0578	2.01044e-28	3.70152e-27
ENSG00000134072	CAMK1	591.845	-1.60923	0.180245	-8.92806	4.33544e-19	4.5409e-18
ENSG00000136942	RPL35	11061.9	-1.60817	0.121972	-13.1848	1.07395e-39	3.25134e-38
ENSG00000149591	TAGLN	1737.22	-1.60812	0.163996	-9.80582	1.06283e-22	1.40433e-21
ENSG00000262179	RP1-302G2,5	223.353	-1.60766	0.304557	-5.27869	1.30114e-07	5.35992e-07
ENSG00000174903	RAB1B	5349.42	-1.60733	0.123138	-13.053	6.10779e-39	1.79363e-37
ENSG00000043355	ZIC2	547.551	-1.60644	0.196384	-8.18009	2.83624e-16	2.44879e-15
ENSG00000130731	C16orf13	1423.42	-1.60639	0.145529	-11.0383	2.49809e-28	4.56004e-27
ENSG00000101265	RASSF2	199.775	-1.60635	0.219046	-7.33338	2.24413e-13	1.55888e-12
ENSG00000221539	SNORD99	32.6917	-1.60629	0.408192	-3.93513	8.31512e-05	0.000244765
ENSG00000110200	ANAPC15	549.358	-1.60588	0.202887	-7.91514	2.46969e-15	2.00071e-14
ENSG00000132382	MYBBP1A	11076.8	-1.60576	0.177968	-9.02273	1.83458e-19	1.97524e-18
ENSG00000197566	ZNF624	254.753	-1.60535	0.185797	-8.64038	5.6027e-18	5.4278e-17
ENSG00000156253	RWDD2B	579.251	-1.60488	0.170845	-9.39373	5.791e-21	6.87806e-20
ENSG00000198924	DCLRE1A	617.173	-1.60475	0.206589	-7.76782	7.98456e-15	6.2113e-14
ENSG00000184436	THAP7	943.336	-1.60442	0.132993	-12.0639	1.63801e-33	3.83666e-32
ENSG00000171723	GPHN	359.117	-1.60368	0.175667	-9.12909	6.90785e-20	7.6514e-19
ENSG00000187630	DHRS4L2	106.348	-1.60319	0.276098	-5.8066	6.37523e-09	2.99008e-08
ENSG00000129282	MRM1	392.448	-1.60268	0.170181	-9.41749	4.62001e-21	5.51233e-20
ENSG00000138376	BARD1	744.184	-1.60247	0.16808	-9.534	1.51333e-21	1.86923e-20
ENSG00000111906	HDDC2	1347.82	-1.60225	0.150069	-10.6768	1.30725e-26	2.16734e-25
ENSG00000272277	RP1-40E16,12	15.033	-1.60224	0.5666	-2.82781	0.00468683	0.010302
ENSG00000180739	S1PR5	220.378	-1.60211	0.215438	-7.43653	1.03367e-13	7.37891e-13
ENSG00000189306	RRP7A	3146.81	-1.60158	0.138031	-11.6031	3.97508e-31	8.38168e-30
ENSG00000198157	HMGN5	200.223	-1.60131	0.220658	-7.25698	3.95826e-13	2.69853e-12
ENSG00000183077	AFMID	787.976	-1.60077	0.181034	-8.84241	9.36748e-19	9.59748e-18
ENSG00000141101	NOB1	2621.28	-1.6004	0.155196	-10.3122	6.2094e-25	9.36313e-24
ENSG00000145741	BTF3	6682.21	-1.6004	0.117207	-13.6545	1.89845e-42	6.33527e-41
ENSG00000261373	VPS9D1-AS1	579.827	-1.60002	0.210094	-7.61571	2.62238e-14	1.96202e-13
ENSG00000232112	TMA7	2754.68	-1.59974	0.163544	-9.78176	1.34851e-22	1.76493e-21
ENSG00000148848	ADAM12	4784.45	-1.59944	0.192268	-8.3188	8.88565e-17	7.95978e-16
ENSG00000090273	NUDC	8399.08	-1.59862	0.132464	-12.0683	1.55242e-33	3.64345e-32
ENSG00000167005	NUDT21	4750.48	-1.59853	0.15815	-10.1077	5.10646e-24	7.2487e-23
ENSG00000170089	RP11-423H2,1	717.388	-1.59848	0.170075	-9.39872	5.52312e-21	6.56985e-20
ENSG00000160172	FAM86C2P	93.2319	-1.59784	0.250644	-6.37494	1.83032e-10	9.99527e-10
ENSG00000147403	RPL10	21791.2	-1.59729	0.113788	-14.0374	9.19646e-45	3.31369e-43
ENSG00000158623	COPG2	622.63	-1.59624	0.152721	-10.452	1.43473e-25	2.26064e-24
ENSG00000187260	WDR86	9.63809	-1.59533	0.704532	-2.26439	0.0235504	0.0444216
ENSG00000151846	PABPC3	16.7021	-1.5946	0.569255	-2.8012	0.00509132	0.01111
ENSG00000109576	AADAT	439.915	-1.59379	0.191581	-8.31914	8.86031e-17	7.94182e-16
ENSG00000115504	EHBP1	880.245	-1.59249	0.179116	-8.89085	6.06408e-19	6.27869e-18
ENSG00000148334	PTGES2	1596.59	-1.59209	0.181028	-8.79473	1.43399e-18	1.4496e-17
ENSG00000272750	RP11-378J18,8	10.157	-1.58996	0.679149	-2.3411	0.0192268	0.037091
ENSG00000130713	EXOSC2	1784.7	-1.58971	0.156541	-10.1553	3.13942e-24	4.54152e-23
ENSG00000113119	TMCO6	200.025	-1.58883	0.223475	-7.10965	1.16336e-12	7.62576e-12
ENSG00000262165	RP11-81A22,5	11.5209	-1.58795	0.652152	-2.43494	0.0148942	0.029486
ENSG00000171084	FAM86JP	45.2633	-1.58698	0.341712	-4.64421	3.41377e-06	1.20239e-05
ENSG00000257446	ZNF878	33.1328	-1.58634	0.398822	-3.97756	6.96267e-05	0.000207292
ENSG00000164032	H2AFZ	8514.64	-1.58624	0.110814	-14.3145	1.77673e-46	6.85396e-45
ENSG00000198331	HYLS1	109.689	-1.58605	0.256918	-6.17336	6.6855e-10	3.43681e-09
ENSG00000256667	KLRAP1	43.1966	-1.58599	0.364522	-4.35087	1.35596e-05	4.42255e-05
ENSG00000137720	C11orf1	345.928	-1.58527	0.164159	-9.6569	4.59544e-22	5.81684e-21
ENSG00000116161	CACYBP	3823.03	-1.5836	0.136821	-11.5742	5.56889e-31	1.15984e-29
ENSG00000131188	PRR7	743.568	-1.58306	0.188065	-8.41762	3.8422e-17	3.53564e-16
ENSG00000187325	TAF9B	438.052	-1.5829	0.213057	-7.42944	1.09062e-13	7.76422e-13
ENSG00000086475	SEPHS1	2256.9	-1.58195	0.16183	-9.77534	1.43679e-22	1.87525e-21
ENSG00000116353	MECR	617.554	-1.58148	0.14581	-10.8462	2.0792e-27	3.63713e-26
ENSG00000108559	NUP88	3610.39	-1.58142	0.152797	-10.3498	4.19219e-25	6.37869e-24
ENSG00000187068	C3orf70	176.582	-1.58089	0.23733	-6.66116	2.71671e-11	1.5944e-10
ENSG00000126814	TRMT5	720.86	-1.57967	0.158671	-9.95568	2.38183e-23	3.28383e-22
ENSG00000107672	NSMCE4A	872.309	-1.57915	0.174154	-9.06753	1.2175e-19	1.32913e-18
ENSG00000174791	RIN1	1077.65	-1.57912	0.134125	-11.7735	5.34669e-32	1.16629e-30
ENSG00000099385	BCL7C	2000.66	-1.57906	0.141429	-11.165	6.04714e-29	1.14292e-27
ENSG00000124614	RPS10	310.507	-1.57857	0.188599	-8.36997	5.76318e-17	5.23769e-16
ENSG00000230366	DSCR9	23.4549	-1.57838	0.526364	-2.99864	0.00271188	0.00623693
ENSG00000160214	RRP1	2088.94	-1.57731	0.143533	-10.9892	4.30874e-28	7.79255e-27
ENSG00000261071	RP1-223E5,4	29.8381	-1.57727	0.448946	-3.51326	0.000442639	0.00116724
ENSG00000126749	EMG1	1553.42	-1.57681	0.189979	-8.29994	1.04165e-16	9.29064e-16
ENSG00000137133	HINT2	435.598	-1.57614	0.15874	-9.92904	3.11247e-23	4.24877e-22
ENSG00000214026	MRPL23	1554.42	-1.57557	0.150091	-10.4974	8.87739e-26	1.41682e-24
ENSG00000171824	EXOSC10	2699.65	-1.57495	0.130884	-12.0331	2.37933e-33	5.51259e-32
ENSG00000115392	FANCL	690.027	-1.57404	0.177489	-8.86837	7.42248e-19	7.63213e-18
ENSG00000131876	SNRPA1	1772.7	-1.57367	0.180774	-8.70516	3.17114e-18	3.13287e-17
ENSG00000101452	DHX35	715.339	-1.57351	0.140761	-11.1786	5.18954e-29	9.84002e-28
ENSG00000076662	ICAM3	306.542	-1.57311	0.171201	-9.18867	3.97742e-20	4.48806e-19
ENSG00000028310	BRD9	2965.56	-1.5726	0.132987	-11.8252	2.89188e-32	6.39725e-31
ENSG00000125450	NUP85	2174.62	-1.57244	0.117122	-13.4257	4.27638e-41	1.36687e-39
ENSG00000230567	FAM203B	13.6095	-1.57121	0.654823	-2.39944	0.0164202	0.0321305
ENSG00000197763	TXNRD3	77.0259	-1.57055	0.350816	-4.47684	7.57577e-06	2.55348e-05
ENSG00000085552	IGSF9	24.2903	-1.56963	0.450598	-3.48343	0.000495024	0.00129607
ENSG00000230457	PA2G4P4	12.524	-1.56919	0.614182	-2.55493	0.010621	0.0217692
ENSG00000076716	GPC4	2156.44	-1.56905	0.159871	-9.81452	9.74981e-23	1.29116e-21
ENSG00000205268	PDE7A	686.783	-1.56615	0.145776	-10.7436	6.35414e-27	1.07317e-25
ENSG00000155660	PDIA4	18975.9	-1.56589	0.131218	-11.9335	7.92055e-33	1.79265e-31
ENSG00000103024	NME3	833.696	-1.56575	0.204089	-7.67187	1.69501e-14	1.2813e-13
ENSG00000163933	RFT1	918.258	-1.5655	0.135653	-11.5405	8.24806e-31	1.70274e-29
ENSG00000117697	NSL1	688.684	-1.56503	0.16855	-9.28525	1.61331e-20	1.87076e-19
ENSG00000197989	SNHG12	1458.76	-1.56474	0.137967	-11.3414	8.18397e-30	1.60489e-28
ENSG00000108578	BLMH	3219.28	-1.56108	0.144006	-10.8404	2.21421e-27	3.86754e-26
ENSG00000074800	ENO1	48860.1	-1.56096	0.116538	-13.3944	6.52227e-41	2.06506e-39
ENSG00000224957	AC090044,1	355.496	-1.5605	0.310999	-5.01772	5.2288e-07	2.00982e-06
ENSG00000066117	SMARCD1	3802.11	-1.56031	0.11812	-13.2095	7.73125e-40	2.35884e-38
ENSG00000207280	SNORD20	12.4726	-1.55972	0.649207	-2.40251	0.0162832	0.0318911
ENSG00000158163	DZIP1L	555.037	-1.55933	0.147763	-10.5529	4.92699e-26	7.96079e-25
ENSG00000232671	RP11-126K1,2	19.9939	-1.55903	0.544182	-2.86491	0.00417123	0.00925089
ENSG00000116874	WARS2	333.01	-1.55867	0.164098	-9.49843	2.13086e-21	2.60459e-20
ENSG00000185875	THNSL1	255.215	-1.55792	0.197031	-7.90697	2.6373e-15	2.12768e-14
ENSG00000257681	RP11-341G23,4	25.7128	-1.55788	0.442863	-3.51774	0.000435235	0.001149
ENSG00000196419	XRCC6	16642.4	-1.55783	0.114431	-13.6138	3.31617e-42	1.10038e-40
ENSG00000169071	ROR2	183.001	-1.55776	0.218693	-7.12302	1.05591e-12	6.95836e-12
ENSG00000125901	MRPS26	1138.78	-1.5574	0.160309	-9.71501	2.60226e-22	3.34071e-21
ENSG00000188677	PARVB	1346.53	-1.55626	0.134353	-11.5833	5.00517e-31	1.04707e-29
ENSG00000178057	NDUFAF3	1400.31	-1.55563	0.160463	-9.69463	3.17773e-22	4.0728e-21
ENSG00000170860	LSM3	1550.33	-1.5553	0.164572	-9.45055	3.37048e-21	4.06065e-20
ENSG00000170144	HNRNPA3	15394.2	-1.55493	0.152723	-10.1814	2.40188e-24	3.49828e-23
ENSG00000272572	RP11-179B2,2	13.4283	-1.55483	0.630683	-2.46531	0.0136895	0.027322
ENSG00000226104	AC011475,1	13.3707	-1.55408	0.629516	-2.46869	0.013561	0.0270931
ENSG00000075884	ARHGAP15	32.9488	-1.55397	0.492143	-3.15757	0.00159093	0.00381579
ENSG00000099817	POLR2E	4890.48	-1.55344	0.152686	-10.1741	2.58883e-24	3.76124e-23
ENSG00000006377	DLX6	114.3	-1.55295	0.242242	-6.41075	1.44809e-10	7.9784e-10
ENSG00000138326	RPS24	10322.1	-1.55293	0.137779	-11.2712	1.82148e-29	3.50755e-28
ENSG00000225649	AC064875,2	29.0788	-1.55288	0.511529	-3.03576	0.00239926	0.0055692
ENSG00000162639	HENMT1	16.1849	-1.55288	0.582727	-2.66484	0.00770239	0.0162275
ENSG00000125630	POLR1B	2566.54	-1.55208	0.165256	-9.39203	5.8857e-21	6.98347e-20
ENSG00000125454	SLC25A19	514.885	-1.55199	0.173805	-8.9295	4.27931e-19	4.48812e-18
ENSG00000132423	COQ3	159.1	-1.55179	0.237562	-6.53216	6.48297e-11	3.67441e-10
ENSG00000269386	RAB11B-AS1	35.6745	-1.55171	0.397907	-3.89967	9.63232e-05	0.00028069
ENSG00000198755	RPL10A	13006	-1.55069	0.120439	-12.8753	6.1966e-38	1.74762e-36
ENSG00000113048	MRPS27	1934.17	-1.54984	0.164813	-9.40368	5.26873e-21	6.27043e-20
ENSG00000230055	CISD3	754.946	-1.54978	0.177512	-8.73054	2.53452e-18	2.52196e-17
ENSG00000183617	MRPL54	521.394	-1.5497	0.157386	-9.84647	7.09955e-23	9.51454e-22
ENSG00000120913	PDLIM2	145.006	-1.54969	0.224545	-6.90148	5.14624e-12	3.20182e-11
ENSG00000258708	SLC25A21-AS1	53.3604	-1.54896	0.325119	-4.76431	1.89505e-06	6.8614e-06
ENSG00000169972	PUSL1	785.245	-1.5486	0.142713	-10.8512	1.96866e-27	3.45663e-26
ENSG00000037897	METTL1	591.385	-1.5472	0.198183	-7.80694	5.85949e-15	4.61008e-14
ENSG00000099139	PCSK5	383.535	-1.5464	0.157381	-9.82586	8.71246e-23	1.15967e-21
ENSG00000099995	SF3A1	7958.64	-1.54557	0.123048	-12.5607	3.47063e-36	9.01942e-35
ENSG00000142252	GEMIN7	519.165	-1.54486	0.153929	-10.0362	1.05678e-23	1.48486e-22
ENSG00000227285	RP3-327A19,5	10.4755	-1.54445	0.692795	-2.2293	0.0257941	0.0481778
ENSG00000261441	RP11-217B1,2	12.8967	-1.54392	0.631239	-2.44586	0.0144507	0.0286779
ENSG00000260833	AC124789,1	276.949	-1.54379	0.224425	-6.87885	6.03376e-12	3.72441e-11
ENSG00000159199	ATP5G1	2896.36	-1.54228	0.161884	-9.52713	1.61695e-21	1.98677e-20
ENSG00000244313	RP11-425L10,1	105.991	-1.54204	0.310758	-4.9622	6.97007e-07	2.6428e-06
ENSG00000141756	FKBP10	10039.6	-1.54179	0.215725	-7.147	8.86978e-13	5.8897e-12
ENSG00000122490	PQLC1	835.731	-1.54054	0.146853	-10.4904	9.56556e-26	1.52252e-24
ENSG00000166153	DEPDC4	27.013	-1.54029	0.438067	-3.51611	0.000437918	0.00115583
ENSG00000185614	FAM212A	280.937	-1.53879	0.222263	-6.92329	4.41265e-12	2.75855e-11
ENSG00000230202	RP11-632C17__A,1	507.802	-1.5382	0.145274	-10.5883	3.37714e-26	5.49441e-25
ENSG00000213585	VDAC1	6055.42	-1.53582	0.134494	-11.4193	3.34892e-30	6.70155e-29
ENSG00000114686	MRPL3	4358.41	-1.53536	0.156873	-9.78728	1.27679e-22	1.6748e-21
ENSG00000184110	EIF3C	551.425	-1.53471	0.213599	-7.18502	6.71953e-13	4.50391e-12
ENSG00000155367	PPM1J	13.0276	-1.53471	0.634189	-2.41996	0.0155222	0.0305798
ENSG00000253368	TRNP1	161.339	-1.53453	0.207162	-7.40741	1.2879e-13	9.11067e-13
ENSG00000084207	GSTP1	5340.91	-1.53449	0.153354	-10.0062	1.43092e-23	1.99742e-22
ENSG00000165495	PKNOX2	1836.8	-1.53393	0.175112	-8.75969	1.95789e-18	1.96316e-17
ENSG00000119865	CNRIP1	1150.09	-1.53324	0.194402	-7.88695	3.09669e-15	2.48465e-14
ENSG00000104824	HNRNPL	7572.87	-1.53228	0.112565	-13.6124	3.38034e-42	1.12009e-40
ENSG00000168411	RFWD3	4101.41	-1.53118	0.165317	-9.26212	2.00411e-20	2.31364e-19
ENSG00000122870	BICC1	1039.14	-1.53072	0.143109	-10.6962	1.06036e-26	1.76549e-25
ENSG00000198937	CCDC167	583.146	-1.53062	0.186675	-8.19938	2.4162e-16	2.09461e-15
ENSG00000141140	MYO19	3019.54	-1.53009	0.130701	-11.7068	1.17676e-31	2.53629e-30
ENSG00000264278	RP11-162A12,2	24.51	-1.52827	0.456328	-3.34907	0.000810847	0.00204734
ENSG00000139354	GAS2L3	195.41	-1.52771	0.259409	-5.88919	3.88083e-09	1.86066e-08
ENSG00000259802	CTD-2256P15,2	25.9021	-1.52762	0.439617	-3.47489	0.000511071	0.00133553
ENSG00000236609	ZNF853	473.848	-1.52754	0.173861	-8.78602	1.54946e-18	1.56363e-17
ENSG00000166831	RBPMS2	253.186	-1.5252	0.175534	-8.68889	3.65985e-18	3.59752e-17
ENSG00000137970	RPL7P9	115.479	-1.52515	0.28549	-5.34221	9.18197e-08	3.84513e-07
ENSG00000273311	DGCR11	24.5773	-1.52492	0.450154	-3.38755	0.000705207	0.00180237
ENSG00000108852	MPP2	1236.13	-1.52491	0.192379	-7.92659	2.25253e-15	1.8311e-14
ENSG00000198883	PNMA5	23201.6	-1.52394	0.184253	-8.2709	1.32947e-16	1.17506e-15
ENSG00000137656	BUD13	539.92	-1.52386	0.150146	-10.1491	3.34292e-24	4.81811e-23
ENSG00000153187	HNRNPU	26351.7	-1.52378	0.126431	-12.0523	1.88692e-33	4.3934e-32
ENSG00000136104	RNASEH2B	619.224	-1.52377	0.177426	-8.58819	8.83487e-18	8.46138e-17
ENSG00000088882	CPXM1	1397.34	-1.52374	0.216658	-7.03291	2.02273e-12	1.30299e-11
ENSG00000182327	GLTPD2	20.7778	-1.52156	0.522056	-2.91455	0.00356201	0.00801247
ENSG00000104356	POP1	1325.26	-1.52144	0.178333	-8.53143	1.44556e-17	1.36442e-16
ENSG00000225159	NPM1P39	15.3278	-1.52074	0.569272	-2.67138	0.00755407	0.0159464
ENSG00000270681	RP11-372K14,2	12.1481	-1.5207	0.629963	-2.41395	0.0157808	0.0310372
ENSG00000148297	MED22	1955.25	-1.52015	0.152622	-9.96019	2.27623e-23	3.14377e-22
ENSG00000172935	MRGPRF	123.458	-1.51977	0.268548	-5.65921	1.52073e-08	6.88372e-08
ENSG00000205581	HMGN1	6436.91	-1.51905	0.153397	-9.90271	4.05141e-23	5.49219e-22
ENSG00000175274	TP53I11	1092.15	-1.51903	0.150371	-10.1019	5.41703e-24	7.68493e-23
ENSG00000168556	ING2	243.005	-1.51856	0.187413	-8.10276	5.37249e-16	4.54668e-15
ENSG00000148840	PPRC1	6488.01	-1.51845	0.133525	-11.372	5.76338e-30	1.14068e-28
ENSG00000214872	SMTNL1	460.961	-1.51826	0.295172	-5.14366	2.69442e-07	1.07052e-06
ENSG00000183979	NPB	29.6567	-1.51778	0.423464	-3.58421	0.000338096	0.000907136
ENSG00000198522	GPN1	1264.2	-1.51732	0.146246	-10.3751	3.21902e-25	4.94278e-24
ENSG00000136068	FLNB	3002.64	-1.51695	0.16381	-9.26038	2.03708e-20	2.34709e-19
ENSG00000105618	PRPF31	2526.8	-1.51692	0.139164	-10.9002	1.14972e-27	2.04006e-26
ENSG00000269404	SPIB	14.3295	-1.51658	0.625923	-2.42295	0.015395	0.0303622
ENSG00000119408	NEK6	2868.44	-1.51657	0.144825	-10.4717	1.16519e-25	1.84336e-24
ENSG00000126453	BCL2L12	1220.18	-1.51637	0.152828	-9.92204	3.3387e-23	4.54439e-22
ENSG00000167315	ACAA2	1359.81	-1.5162	0.121678	-12.4607	1.22267e-35	3.09862e-34
ENSG00000182584	ACTL10	12.7428	-1.5157	0.624866	-2.42564	0.0152815	0.0301662
ENSG00000135643	KCNMB4	514.556	-1.51554	0.21885	-6.92501	4.35945e-12	2.72747e-11
ENSG00000169738	DCXR	1389.13	-1.51508	0.140824	-10.7586	5.39745e-27	9.1554e-26
ENSG00000141569	TRIM65	1469.78	-1.51374	0.137804	-10.9847	4.52827e-28	8.17071e-27
ENSG00000165724	ZMYND19	1050.25	-1.51343	0.135262	-11.1889	4.62277e-29	8.79374e-28
ENSG00000179051	RCC2	8450.68	-1.51237	0.126656	-11.9408	7.24957e-33	1.64396e-31
ENSG00000158234	FAIM	164.784	-1.51189	0.202692	-7.45904	8.71543e-14	6.26535e-13
ENSG00000244486	SCARF2	1436.74	-1.51176	0.191417	-7.89771	2.84066e-15	2.28547e-14
ENSG00000153574	RPIA	1679.89	-1.51096	0.195282	-7.73733	1.01522e-14	7.82759e-14
ENSG00000134330	IAH1	174.47	-1.51065	0.22076	-6.84296	7.75722e-12	4.75451e-11
ENSG00000115484	CCT4	12435.5	-1.51062	0.11978	-12.6116	1.82142e-36	4.82418e-35
ENSG00000183853	KIRREL	5429.62	-1.51028	0.142815	-10.5751	3.88798e-26	6.31239e-25
ENSG00000229557	LINC00379	113.9	-1.51005	0.239764	-6.29809	3.01327e-10	1.61108e-09
ENSG00000162004	CCDC78	507.902	-1.51005	0.205551	-7.34636	2.03674e-13	1.41944e-12
ENSG00000103356	EARS2	1808.86	-1.50933	0.182476	-8.27141	1.32387e-16	1.17055e-15
ENSG00000091483	FH	2687.55	-1.50896	0.150877	-10.0013	1.50424e-23	2.09479e-22
ENSG00000196839	ADA	473.221	-1.5089	0.167334	-9.01728	1.92813e-19	2.07406e-18
ENSG00000128245	YWHAH	2950.25	-1.50886	0.128646	-11.7288	9.07293e-32	1.96271e-30
ENSG00000106538	RARRES2	317.572	-1.50856	0.338133	-4.46144	8.14091e-06	2.73149e-05
ENSG00000181588	MEX3D	1036.83	-1.50846	0.197481	-7.63852	2.19735e-14	1.65086e-13
ENSG00000175792	RUVBL1	6070.28	-1.50845	0.150817	-10.0019	1.49477e-23	2.08283e-22
ENSG00000103490	PYCARD	17.353	-1.50825	0.527732	-2.85798	0.00426348	0.00943965
ENSG00000067840	PDZD4	460.304	-1.50775	0.168705	-8.9372	3.99168e-19	4.1977e-18
ENSG00000099260	PALMD	1409.64	-1.50745	0.286612	-5.25956	1.44401e-07	5.92146e-07
ENSG00000134574	DDB2	322.478	-1.50739	0.192391	-7.83502	4.68756e-15	3.71416e-14
ENSG00000125835	SNRPB	4868.75	-1.5072	0.166252	-9.06575	1.23754e-19	1.34974e-18
ENSG00000122140	MRPS2	2025.64	-1.50537	0.131529	-11.4451	2.48678e-30	5.01046e-29
ENSG00000105323	HNRNPUL1	11832	-1.50504	0.11846	-12.705	5.54607e-37	1.4942e-35
ENSG00000176225	RTTN	643.989	-1.5048	0.163309	-9.21446	3.12859e-20	3.55244e-19
ENSG00000178718	RPP25	106.241	-1.50451	0.329499	-4.56607	4.96961e-06	1.71441e-05
ENSG00000134146	DPH6	90.7291	-1.50436	0.284225	-5.29283	1.20439e-07	4.97183e-07
ENSG00000108439	PNPO	961.494	-1.50351	0.159496	-9.42663	4.23477e-21	5.06298e-20
ENSG00000156795	WDYHV1	341.015	-1.50303	0.184342	-8.15348	3.53594e-16	3.03285e-15
ENSG00000149201	CCDC81	13.1974	-1.50277	0.625457	-2.40267	0.0162759	0.0318827
ENSG00000159840	ZYX	15302.1	-1.50162	0.134504	-11.1641	6.10919e-29	1.15372e-27
ENSG00000138780	GSTCD	850.729	-1.50128	0.14965	-10.0319	1.1033e-23	1.54745e-22
ENSG00000132541	HRSP12	320.997	-1.50038	0.2037	-7.36563	1.76314e-13	1.23351e-12
ENSG00000135829	DHX9	13285.3	-1.49879	0.128877	-11.6297	2.91286e-31	6.17058e-30
ENSG00000181619	GPR135	146.849	-1.4985	0.219523	-6.82617	8.7213e-12	5.32457e-11
ENSG00000026025	VIM	81676.5	-1.49748	0.120064	-12.4724	1.05659e-35	2.6864e-34
ENSG00000143621	ILF2	9505.44	-1.49746	0.123179	-12.1568	5.27737e-34	1.26125e-32
ENSG00000127946	HIP1	2499.57	-1.49742	0.139663	-10.7217	8.05153e-27	1.3511e-25
ENSG00000138750	NUP54	967.065	-1.49688	0.17076	-8.76599	1.85148e-18	1.85804e-17
ENSG00000132612	VPS4A	1989.24	-1.49495	0.186954	-7.99636	1.28152e-15	1.05935e-14
ENSG00000149256	TENM4	1100.08	-1.49378	0.296133	-5.04427	4.55244e-07	1.76108e-06
ENSG00000222047	C10orf55	14.1956	-1.49204	0.593848	-2.5125	0.0119878	0.024268
ENSG00000113569	NUP155	3294.91	-1.49167	0.153238	-9.73435	2.15186e-22	2.7792e-21
ENSG00000161847	RAVER1	3308.18	-1.49109	0.157761	-9.45158	3.33755e-21	4.02717e-20
ENSG00000163811	WDR43	3675.05	-1.49056	0.149886	-9.94464	2.66148e-23	3.6565e-22
ENSG00000147224	PRPS1	1469.07	-1.49036	0.146343	-10.184	2.338e-24	3.40948e-23
ENSG00000183207	RUVBL2	4608.63	-1.48981	0.127612	-11.6745	1.72071e-31	3.68501e-30
ENSG00000162757	C1orf74	143.21	-1.48975	0.247504	-6.01907	1.75427e-09	8.68376e-09
ENSG00000105185	PDCD5	1546.89	-1.48947	0.169744	-8.77483	1.71167e-18	1.72215e-17
ENSG00000224152	AC009506,1	33.4429	-1.48931	0.423957	-3.51288	0.000443275	0.00116852
ENSG00000139985	ADAM21	22.0934	-1.48864	0.506816	-2.93723	0.00331157	0.00749434
ENSG00000214182	PTMAP5	28.6218	-1.48807	0.438961	-3.38998	0.000698968	0.00178798
ENSG00000171858	RPS21	7258.71	-1.48788	0.17181	-8.65999	4.71821e-18	4.59366e-17
ENSG00000160072	ATAD3B	3403.78	-1.48775	0.142798	-10.4186	2.0393e-25	3.18546e-24
ENSG00000179091	CYC1	4319.91	-1.4874	0.12283	-12.1094	9.41949e-34	2.22852e-32
ENSG00000175334	BANF1	4114.98	-1.48738	0.138244	-10.7591	5.37064e-27	9.11651e-26
ENSG00000140092	FBLN5	63.3927	-1.48733	0.292831	-5.07914	3.79151e-07	1.48209e-06
ENSG00000170631	ZNF16	360.631	-1.48685	0.195649	-7.5996	2.97058e-14	2.21408e-13
ENSG00000006042	TMEM98	910.072	-1.48664	0.160026	-9.28997	1.54328e-20	1.79043e-19
ENSG00000165512	ZNF22	1301.9	-1.48638	0.171413	-8.67132	4.27152e-18	4.17259e-17
ENSG00000141447	OSBPL1A	626.507	-1.48597	0.195742	-7.59146	3.16318e-14	2.35241e-13
ENSG00000147874	HAUS6	794.778	-1.4858	0.167044	-8.89464	5.86087e-19	6.07632e-18
ENSG00000155755	TMEM237	2365.72	-1.48513	0.127862	-11.6151	3.45184e-31	7.28607e-30
ENSG00000106355	LSM5	1202.06	-1.48441	0.151176	-9.8191	9.31673e-23	1.2359e-21
ENSG00000196132	MYT1	262.169	-1.48351	0.308199	-4.81348	1.48327e-06	5.42188e-06
ENSG00000200534	SNORA33	32.5023	-1.48301	0.406031	-3.65246	0.000259735	0.000709696
ENSG00000153395	LPCAT1	7323.42	-1.48244	0.163426	-9.07097	1.17957e-19	1.28951e-18
ENSG00000213024	NUP62	3559.7	-1.48188	0.121129	-12.2338	2.05065e-34	4.98715e-33
ENSG00000258748	CTD-2223O18,1	20.029	-1.4815	0.492983	-3.00517	0.00265432	0.00611413
ENSG00000145293	ENOPH1	1668.24	-1.48075	0.131369	-11.2717	1.81058e-29	3.48941e-28
ENSG00000162517	PEF1	2096.45	-1.4806	0.137788	-10.7455	6.22358e-27	1.05263e-25
ENSG00000136490	LIMD2	3059.26	-1.48025	0.146574	-10.099	5.58193e-24	7.90453e-23
ENSG00000236603	RANP1	26.0758	-1.47833	0.487008	-3.03553	0.00240111	0.00557239
ENSG00000105383	CD33	35.3391	-1.47809	0.401717	-3.67942	0.000233761	0.000643138
ENSG00000100101	NOL12	872.671	-1.47785	0.16379	-9.02281	1.83321e-19	1.97467e-18
ENSG00000156136	DCK	397.306	-1.47771	0.157408	-9.38774	6.13008e-21	7.26609e-20
ENSG00000153575	TUBGCP5	557.809	-1.4765	0.151646	-9.73646	2.10775e-22	2.72373e-21
ENSG00000130309	COLGALT1	12786.2	-1.47604	0.152446	-9.68236	3.58347e-22	4.57286e-21
ENSG00000226124	FTCDNL1	19.8307	-1.47601	0.546035	-2.70315	0.00686868	0.0146138
ENSG00000228109	MFI2-AS1	72.2751	-1.47591	0.282207	-5.22986	1.69636e-07	6.90328e-07
ENSG00000092096	SLC22A17	886.035	-1.47544	0.186951	-7.89213	2.97073e-15	2.38848e-14
ENSG00000114767	RRP9	3139.85	-1.47517	0.174427	-8.45723	2.7381e-17	2.5506e-16
ENSG00000173852	DPY19L1	3058.9	-1.4738	0.161376	-9.1327	6.68113e-20	7.41076e-19
ENSG00000113649	TCERG1	3905.32	-1.47378	0.138312	-10.6555	1.64436e-26	2.70336e-25
ENSG00000114631	PODXL2	2149.69	-1.47363	0.136871	-10.7666	4.9515e-27	8.4172e-26
ENSG00000263053	RP11-1055B8,6	137.586	-1.47319	0.257371	-5.72401	1.04041e-08	4.78512e-08
ENSG00000248275	TRIM52-AS1	484.44	-1.47278	0.145235	-10.1407	3.64612e-24	5.24546e-23
ENSG00000151876	FBXO4	150.408	-1.47203	0.260936	-5.64134	1.68727e-08	7.59807e-08
ENSG00000077713	SLC25A43	143.585	-1.47127	0.27319	-5.38553	7.2231e-08	3.05422e-07
ENSG00000114491	UMPS	1292.2	-1.47107	0.157288	-9.35272	8.5423e-21	1.00796e-19
ENSG00000242071	RPL7AP6	68.9222	-1.47069	0.348164	-4.22413	2.39864e-05	7.58634e-05
ENSG00000249855	EEF1A1P19	33.9598	-1.47049	0.39291	-3.74257	0.000182146	0.000509061
ENSG00000145912	NHP2	4807.01	-1.47039	0.200604	-7.3298	2.30502e-13	1.59881e-12
ENSG00000124140	SLC12A5	79.753	-1.46941	0.406391	-3.61576	0.000299466	0.0008109
ENSG00000151164	RAD9B	20.8837	-1.46939	0.499365	-2.94252	0.00325554	0.00737677
ENSG00000189212	DPY19L2P1	40.2746	-1.46906	0.390286	-3.76407	0.000167173	0.00046984
ENSG00000134138	MEIS2	692.233	-1.46904	0.174242	-8.43104	3.42612e-17	3.16267e-16
ENSG00000211553	AC118278,1	18.1839	-1.46766	0.547324	-2.68153	0.0073287	0.0154999
ENSG00000239218	RPS20P22	14.478	-1.46764	0.621922	-2.35984	0.018283	0.0354479
ENSG00000149054	ZNF215	353.84	-1.46758	0.206515	-7.10643	1.19087e-12	7.79741e-12
ENSG00000133250	ZNF414	453.836	-1.4674	0.196494	-7.46789	8.14905e-14	5.88159e-13
ENSG00000213866	YBX1P10	118.32	-1.46718	0.253391	-5.79017	7.03149e-09	3.28476e-08
ENSG00000073050	XRCC1	1159.92	-1.46645	0.134396	-10.9114	1.01732e-27	1.80649e-26
ENSG00000181790	BAI1	620.661	-1.4661	0.241732	-6.065	1.31954e-09	6.59855e-09
ENSG00000204334	ERICH2	15.5719	-1.46509	0.574049	-2.55221	0.0107042	0.0219168
ENSG00000224114	RP11-343H5,4	57.7532	-1.46504	0.385046	-3.80484	0.000141897	0.00040329
ENSG00000123064	DDX54	3035.61	-1.46503	0.135237	-10.8331	2.39945e-27	4.17868e-26
ENSG00000174137	FAM53A	90.1176	-1.46502	0.26045	-5.62498	1.85533e-08	8.32453e-08
ENSG00000116560	SFPQ	21024.9	-1.46457	0.122209	-11.9841	4.30684e-33	9.87129e-32
ENSG00000125458	NT5C	867.898	-1.464	0.13962	-10.4856	1.00557e-25	1.5962e-24
ENSG00000272821	CTA-384D8,36	217.33	-1.46391	0.223787	-6.54151	6.09006e-11	3.46258e-10
ENSG00000167601	AXL	1278.47	-1.46279	0.190157	-7.69252	1.44263e-14	1.09646e-13
ENSG00000167515	TRAPPC2L	1903.98	-1.46195	0.123334	-11.8536	2.06195e-32	4.58726e-31
ENSG00000256269	HMBS	866.793	-1.46095	0.134067	-10.8972	1.18891e-27	2.10482e-26
ENSG00000198618	PPIAP22	466.684	-1.46042	0.168465	-8.66897	4.36066e-18	4.25259e-17
ENSG00000204392	LSM2	1026.55	-1.45938	0.163605	-8.92013	4.65732e-19	4.86286e-18
ENSG00000178802	MPI	1425.23	-1.45928	0.183772	-7.94073	2.00991e-15	1.64068e-14
ENSG00000224631	RP11-51O6,1	175.654	-1.4588	0.231399	-6.30428	2.89535e-10	1.5505e-09
ENSG00000224411	RP11-1033A18,1	41.1661	-1.45876	0.35472	-4.11242	3.91529e-05	0.000120474
ENSG00000198890	PRMT6	1117.52	-1.45862	0.132991	-10.9678	5.4602e-28	9.79958e-27
ENSG00000099624	ATP5D	1698.51	-1.45832	0.13961	-10.4457	1.53331e-25	2.41435e-24
ENSG00000233328	PFN1P1	17.453	-1.45816	0.620721	-2.34914	0.018817	0.0363962
ENSG00000161179	YDJC	778.306	-1.45789	0.15685	-9.2948	1.47476e-20	1.71348e-19
ENSG00000244509	APOBEC3C	792.901	-1.45783	0.148177	-9.83845	7.68856e-23	1.02804e-21
ENSG00000182909	LENG9	104.102	-1.45749	0.279396	-5.21657	1.82268e-07	7.39938e-07
ENSG00000162989	KCNJ3	472.96	-1.45671	0.222138	-6.55767	5.46561e-11	3.11962e-10
ENSG00000107949	BCCIP	3023.64	-1.45604	0.172421	-8.44469	3.04846e-17	2.8285e-16
ENSG00000172757	CFL1	17830.1	-1.45574	0.149647	-9.72784	2.29418e-22	2.95327e-21
ENSG00000001497	LAS1L	1874.6	-1.45516	0.134521	-10.8173	2.85014e-27	4.93429e-26
ENSG00000151617	EDNRA	476.301	-1.4551	0.227781	-6.38817	1.67883e-10	9.19363e-10
ENSG00000071564	TCF3	6030.82	-1.45359	0.115637	-12.5702	3.07782e-36	8.01632e-35
ENSG00000129250	KIF1C	10932	-1.45248	0.111541	-13.0219	9.18456e-39	2.68041e-37
ENSG00000167173	C15orf39	1350.22	-1.45214	0.145925	-9.95126	2.49008e-23	3.42905e-22
ENSG00000255129	RP11-839D17,3	13.5372	-1.45213	0.591543	-2.45482	0.0140955	0.0280466
ENSG00000119929	CUTC	545.272	-1.45155	0.161385	-8.99429	2.37755e-19	2.5389e-18
ENSG00000075142	SRI	1874.69	-1.45153	0.146813	-9.88691	4.74432e-23	6.41671e-22
ENSG00000111358	GTF2H3	1123.02	-1.45122	0.157888	-9.19146	3.87529e-20	4.37913e-19
ENSG00000251669	FAM86EP	67.4625	-1.45112	0.294307	-4.93063	8.19646e-07	3.08095e-06
ENSG00000139219	COL2A1	27611.7	-1.45015	0.206696	-7.01586	2.28546e-12	1.465e-11
ENSG00000138621	PPCDC	282.889	-1.45002	0.179415	-8.08197	6.37302e-16	5.36636e-15
ENSG00000107614	TRDMT1	210.493	-1.44961	0.228727	-6.33771	2.33209e-10	1.25891e-09
ENSG00000116120	FARSB	3498.7	-1.4487	0.195562	-7.40786	1.28351e-13	9.0824e-13
ENSG00000214485	RPL7P1	25.5595	-1.44819	0.452526	-3.20023	0.00137318	0.00332886
ENSG00000231167	YBX1P2	27.9905	-1.44801	0.477163	-3.03462	0.00240836	0.0055881
ENSG00000106263	EIF3B	17787.4	-1.44765	0.132438	-10.9308	8.21128e-28	1.46253e-26
ENSG00000115457	IGFBP2	11902.3	-1.44508	0.207552	-6.96249	3.34314e-12	2.11017e-11
ENSG00000100350	FOXRED2	2945.77	-1.44493	0.147971	-9.76492	1.59241e-22	2.06916e-21
ENSG00000200913	SNORD46	15.0243	-1.44467	0.592764	-2.43717	0.0148028	0.0293149
ENSG00000106244	PDAP1	4333.11	-1.44372	0.154089	-9.36937	7.29641e-21	8.63549e-20
ENSG00000038210	PI4K2B	562.982	-1.44139	0.164599	-8.75698	2.00543e-18	2.00739e-17
ENSG00000122566	HNRNPA2B1	37833.8	-1.44042	0.134856	-10.6812	1.24613e-26	2.06893e-25
ENSG00000108528	SLC25A11	4241.37	-1.43943	0.146485	-9.82651	8.65684e-23	1.15357e-21
ENSG00000155115	GTF3C6	1845.63	-1.43918	0.181449	-7.93163	2.16281e-15	1.75938e-14
ENSG00000141994	DUS3L	1859.32	-1.43909	0.132808	-10.8358	2.32881e-27	4.06167e-26
ENSG00000108272	DHRS11	446.138	-1.43902	0.146588	-9.81674	9.53773e-23	1.2645e-21
ENSG00000163468	CCT3	15568	-1.43859	0.133159	-10.8035	3.31364e-27	5.71131e-26
ENSG00000229852	RP11-398K22,12	220.421	-1.43843	0.20008	-7.18927	6.51374e-13	4.37096e-12
ENSG00000160124	CCDC58	716.541	-1.43822	0.211253	-6.80803	9.89408e-12	6.00469e-11
ENSG00000152382	TADA1	264.95	-1.43733	0.200301	-7.17586	7.18531e-13	4.80104e-12
ENSG00000107223	EDF1	3952.9	-1.43649	0.128718	-11.16	6.39878e-29	1.2055e-27
ENSG00000077942	FBLN1	5233.87	-1.4362	0.176413	-8.14113	3.91602e-16	3.34785e-15
ENSG00000227615	RP11-864N7,2	77.1075	-1.43612	0.516108	-2.7826	0.00539259	0.0117228
ENSG00000196924	FLNA	43538	-1.43593	0.172559	-8.3214	8.69302e-17	7.79485e-16
ENSG00000101417	PXMP4	254.109	-1.43546	0.192117	-7.47182	7.90938e-14	5.71387e-13
ENSG00000163597	SNHG16	3515.64	-1.43541	0.127097	-11.2937	1.40923e-29	2.72935e-28
ENSG00000136379	ABHD17C	158.56	-1.43501	0.210427	-6.81951	9.13536e-12	5.56724e-11
ENSG00000135324	MRAP2	173.268	-1.43497	0.293213	-4.89395	9.88317e-07	3.68256e-06
ENSG00000174243	DDX23	3846.94	-1.43492	0.110373	-13.0007	1.21275e-38	3.52614e-37
ENSG00000112576	CCND3	11086.5	-1.4349	0.139161	-10.3111	6.27798e-25	9.46045e-24
ENSG00000165271	NOL6	2882.24	-1.43479	0.150569	-9.5291	1.58657e-21	1.9525e-20
ENSG00000230359	TPI1P2	43.0939	-1.43282	0.362747	-3.94992	7.81775e-05	0.000231063
ENSG00000270558	CTD-2124B8,2	20.7827	-1.43248	0.530827	-2.69857	0.00696377	0.0147947
ENSG00000171033	PKIA	1663.93	-1.4314	0.16451	-8.70099	3.2901e-18	3.24357e-17
ENSG00000080824	HSP90AA1	74885.9	-1.43086	0.15329	-9.33437	1.01592e-20	1.19514e-19
ENSG00000163710	PCOLCE2	42.9333	-1.43049	0.387469	-3.69187	0.00022261	0.000613753
ENSG00000073536	NLE1	2221.18	-1.42959	0.148466	-9.62906	6.02785e-22	7.58095e-21
ENSG00000225742	RP11-513G11,4	14.9818	-1.4294	0.557283	-2.56494	0.0103194	0.0212029
ENSG00000143061	IGSF3	2415.7	-1.42931	0.139389	-10.2541	1.13394e-24	1.68392e-23
ENSG00000130202	PVRL2	4641.76	-1.42865	0.160293	-8.91277	4.97713e-19	5.18987e-18
ENSG00000149260	CAPN5	1556.43	-1.42855	0.134011	-10.6599	1.56741e-26	2.58408e-25
ENSG00000121390	PSPC1	2121.58	-1.42823	0.147325	-9.69447	3.1829e-22	4.0772e-21
ENSG00000177889	UBE2N	2275.56	-1.42748	0.157667	-9.05376	1.38125e-19	1.50231e-18
ENSG00000130511	SSBP4	5391.53	-1.42727	0.148578	-9.60624	7.52451e-22	9.42791e-21
ENSG00000255028	RP11-708B6,2	34.9169	-1.42573	0.44939	-3.17259	0.00151085	0.00363598
ENSG00000105875	WDR91	392.341	-1.42564	0.164863	-8.64743	5.26705e-18	5.11317e-17
ENSG00000128594	LRRC4	177.759	-1.42532	0.252645	-5.64159	1.68487e-08	7.58869e-08
ENSG00000135362	PRR5L	800.061	-1.42526	0.163987	-8.69128	3.58364e-18	3.52409e-17
ENSG00000111716	LDHB	17832.6	-1.42464	0.124333	-11.4583	2.13736e-30	4.32871e-29
ENSG00000006744	ELAC2	6904.4	-1.42412	0.111761	-12.7425	3.43016e-37	9.32693e-36
ENSG00000270959	LPP-AS2	88.6063	-1.42398	0.295486	-4.81912	1.44194e-06	5.27984e-06
ENSG00000089280	FUS	21483.2	-1.42235	0.14569	-9.76283	1.62557e-22	2.10875e-21
ENSG00000164062	APEH	3195.56	-1.42161	0.133872	-10.6192	2.42613e-26	3.97179e-25
ENSG00000003096	KLHL13	49.1775	-1.4209	0.420654	-3.37784	0.000730572	0.00186234
ENSG00000147813	NAPRT1	767.875	-1.42088	0.210421	-6.75254	1.45278e-11	8.72225e-11
ENSG00000141753	IGFBP4	4698.05	-1.4207	0.116318	-12.2139	2.61973e-34	6.29943e-33
ENSG00000135245	HILPDA	485.986	-1.42039	0.182411	-7.78676	6.87467e-15	5.38176e-14
ENSG00000173141	MRP63	867.049	-1.4202	0.157325	-9.02718	1.76154e-19	1.90096e-18
ENSG00000105696	TMEM59L	289.17	-1.4199	0.299188	-4.74586	2.07621e-06	7.49023e-06
ENSG00000152767	FARP1	2004.63	-1.41957	0.140238	-10.1226	4.38706e-24	6.26537e-23
ENSG00000176422	SPRYD4	295.624	-1.41933	0.213366	-6.6521	2.88934e-11	1.69022e-10
ENSG00000229994	RPL5P4	95.8783	-1.41909	0.245214	-5.78717	7.15834e-09	3.34136e-08
ENSG00000146731	CCT6A	16260.5	-1.41854	0.138826	-10.2181	1.64528e-24	2.42184e-23
ENSG00000255153	TOLLIP-AS1	29.4966	-1.41761	0.414401	-3.42085	0.000624249	0.00161071
ENSG00000197459	HIST1H2BH	25.2286	-1.41754	0.565187	-2.50809	0.0121387	0.0245374
ENSG00000240489	SETP14	43.5961	-1.41682	0.438651	-3.22996	0.00123808	0.00302571
ENSG00000103047	TANGO6	465.045	-1.41682	0.160692	-8.81698	1.17587e-18	1.19691e-17
ENSG00000213853	EMP2	1425.01	-1.41674	0.202627	-6.99185	2.71289e-12	1.72814e-11
ENSG00000143436	MRPL9	1512.39	-1.41602	0.15473	-9.15152	5.61374e-20	6.25337e-19
ENSG00000175193	PARL	1509.17	-1.41601	0.154509	-9.16461	4.97268e-20	5.56831e-19
ENSG00000173950	XXYLT1	1337.24	-1.41572	0.132222	-10.7071	9.42328e-27	1.57455e-25
ENSG00000115561	CHMP3	987.494	-1.41391	0.125777	-11.2414	2.55343e-29	4.90096e-28
ENSG00000101639	CEP192	1465.72	-1.41375	0.149771	-9.4394	3.74935e-21	4.50094e-20
ENSG00000167085	PHB	8746.53	-1.41355	0.110609	-12.7797	2.12814e-37	5.83387e-36
ENSG00000235173	FAM203A	90.6946	-1.41348	0.269492	-5.24499	1.56291e-07	6.379e-07
ENSG00000174595	KLF14	52.6328	-1.41237	0.317971	-4.44182	8.91998e-06	2.97793e-05
ENSG00000230082	PRRT3-AS1	201.89	-1.41179	0.23199	-6.08555	1.16092e-09	5.83892e-09
ENSG00000108479	GALK1	652.058	-1.41131	0.232144	-6.07948	1.20572e-09	6.04996e-09
ENSG00000151474	FRMD4A	1229.51	-1.41118	0.137987	-10.2269	1.50239e-24	2.21846e-23
ENSG00000005059	CCDC109B	596.366	-1.41113	0.196502	-7.18124	6.90811e-13	4.62371e-12
ENSG00000142089	IFITM3	6626.61	-1.4111	0.128529	-10.9789	4.82855e-28	8.70584e-27
ENSG00000072864	NDE1	1103.68	-1.41003	0.131219	-10.7456	6.21682e-27	1.05225e-25
ENSG00000113790	EHHADH	201.158	-1.40997	0.193181	-7.29871	2.90547e-13	2.00229e-12
ENSG00000166166	TRMT61A	1487.75	-1.40933	0.166079	-8.48585	2.14148e-17	2.00437e-16
ENSG00000067606	PRKCZ	144.847	-1.40916	0.221814	-6.35291	2.11281e-10	1.14475e-09
ENSG00000114948	ADAM23	137.221	-1.40893	0.254731	-5.53104	3.18338e-08	1.39295e-07
ENSG00000127445	PIN1	3115.52	-1.40857	0.136794	-10.297	7.26651e-25	1.09012e-23
ENSG00000171914	TLN2	2262.33	-1.40855	0.17136	-8.21984	2.03766e-16	1.77892e-15
ENSG00000148303	RPL7A	24725.6	-1.4083	0.116787	-12.0587	1.74594e-33	4.08134e-32
ENSG00000064666	CNN2	6126.68	-1.40825	0.135861	-10.3654	3.56268e-25	5.45265e-24
ENSG00000204389	HSPA1A	602.94	-1.40798	0.191392	-7.35656	1.88716e-13	1.31754e-12
ENSG00000264007	RP11-68I3,10	16.4096	-1.40793	0.581645	-2.4206	0.0154948	0.0305334
ENSG00000170430	MGMT	571.356	-1.4078	0.188743	-7.4588	8.73126e-14	6.27481e-13
ENSG00000249673	NOP14-AS1	227.272	-1.40718	0.183347	-7.67497	1.65454e-14	1.25266e-13
ENSG00000229043	AC091729,9	169.095	-1.40716	0.253898	-5.54224	2.98631e-08	1.30915e-07
ENSG00000149273	RPS3	26590.6	-1.40664	0.12858	-10.9398	7.4343e-28	1.32817e-26
ENSG00000065057	NTHL1	936.197	-1.40653	0.167512	-8.3966	4.59594e-17	4.21438e-16
ENSG00000198498	TMA16	574.128	-1.40619	0.194112	-7.24422	4.34945e-13	2.95493e-12
ENSG00000221821	C6orf226	49.6926	-1.40617	0.324956	-4.32726	1.50973e-05	4.89485e-05
ENSG00000134779	TPGS2	1634.34	-1.40579	0.137694	-10.2095	1.79785e-24	2.64476e-23
ENSG00000004399	PLXND1	5016.34	-1.40539	0.175106	-8.02593	1.00761e-15	8.37639e-15
ENSG00000233016	SNHG7	1541.91	-1.40532	0.169936	-8.26969	1.34305e-16	1.18618e-15
ENSG00000163584	RPL22L1	850.891	-1.40489	0.236182	-5.94835	2.7086e-09	1.31812e-08
ENSG00000136875	PRPF4	2333.79	-1.40472	0.135599	-10.3594	3.79496e-25	5.78929e-24
ENSG00000130332	LSM7	1520.31	-1.40413	0.136022	-10.3228	5.55586e-25	8.40463e-24
ENSG00000005156	LIG3	2391.24	-1.40377	0.196937	-7.128	1.01838e-12	6.72423e-12
ENSG00000231023	LINC00326	41.9435	-1.40377	0.362823	-3.86902	0.000109273	0.000315841
ENSG00000111142	METAP2	3363.94	-1.40342	0.134401	-10.442	1.59404e-25	2.50494e-24
ENSG00000188976	NOC2L	11179.8	-1.40315	0.145239	-9.66092	4.4187e-22	5.60521e-21
ENSG00000055044	NOP58	4350.87	-1.4031	0.166193	-8.44256	3.10451e-17	2.87823e-16
ENSG00000131778	CHD1L	1369.82	-1.40304	0.133854	-10.4819	1.04654e-25	1.65787e-24
ENSG00000166441	RPL27A	22280.6	-1.40282	0.126429	-11.0956	1.317e-28	2.44586e-27
ENSG00000142230	SAE1	7519.65	-1.40277	0.11749	-11.9396	7.36109e-33	1.66764e-31
ENSG00000015475	BID	1159.03	-1.4022	0.164148	-8.54232	1.31557e-17	1.24323e-16
ENSG00000138363	ATIC	6434.07	-1.40188	0.15737	-8.90816	5.18885e-19	5.40344e-18
ENSG00000078319	PMS2P1	245.694	-1.40152	0.209418	-6.69247	2.19441e-11	1.29923e-10
ENSG00000103051	COG4	3814.11	-1.40121	0.119747	-11.7015	1.25275e-31	2.69513e-30
ENSG00000166197	NOLC1	11676.4	-1.40112	0.126827	-11.0475	2.25372e-28	4.12679e-27
ENSG00000172922	RNASEH2C	1236.78	-1.40105	0.140727	-9.95579	2.3793e-23	3.28226e-22
ENSG00000163714	U2SURP	4416.45	-1.40069	0.150601	-9.30067	1.3956e-20	1.62312e-19
ENSG00000183638	RP1L1	17.5052	-1.40068	0.524777	-2.66909	0.00760565	0.0160395
ENSG00000004777	ARHGAP33	632.592	-1.39865	0.202286	-6.91421	4.70467e-12	2.93486e-11
ENSG00000213445	SIPA1	1312.87	-1.39832	0.152311	-9.18069	4.28339e-20	4.81252e-19
ENSG00000123472	ATPAF1	1216.67	-1.39806	0.187301	-7.46425	8.37744e-14	6.04086e-13
ENSG00000115761	NOL10	827.301	-1.39763	0.159239	-8.77695	1.67968e-18	1.69069e-17
ENSG00000116750	UCHL5	1182.69	-1.39762	0.175118	-7.981	1.45148e-15	1.19606e-14
ENSG00000095587	TLL2	1255.89	-1.39708	0.190792	-7.32255	2.43302e-13	1.68561e-12
ENSG00000104897	SF3A2	3736.45	-1.39513	0.137883	-10.1182	4.58568e-24	6.53313e-23
ENSG00000066735	KIF26A	1428.82	-1.39499	0.156133	-8.93462	4.08587e-19	4.29098e-18
ENSG00000196262	PPIA	41019.4	-1.39472	0.12628	-11.0447	2.32617e-28	4.25282e-27
ENSG00000124920	MYRF	732.626	-1.39468	0.176778	-7.88945	3.03519e-15	2.43697e-14
ENSG00000272686	RP11-390E23,6	55.6623	-1.39435	0.320194	-4.35471	1.33243e-05	4.34881e-05
ENSG00000249565	SERBP1P5	25.1704	-1.39353	0.463432	-3.00698	0.00263858	0.00607965
ENSG00000160446	ZDHHC12	360.778	-1.39293	0.190559	-7.30973	2.67681e-13	1.85014e-12
ENSG00000103196	CRISPLD2	206.718	-1.39169	0.329508	-4.22354	2.40497e-05	7.60329e-05
ENSG00000127616	SMARCA4	15937.3	-1.39112	0.111108	-12.5205	5.77066e-36	1.48489e-34
ENSG00000210107	MT-TQ	68.0523	-1.39035	0.301544	-4.61076	4.01199e-06	1.40112e-05
ENSG00000183199	HSP90AB3P	44.1788	-1.39033	0.379921	-3.65954	0.000252672	0.000691763
ENSG00000127124	HIVEP3	581.395	-1.38958	0.178846	-7.76971	7.86671e-15	6.12774e-14
ENSG00000143545	RAB13	1426.78	-1.38946	0.138867	-10.0057	1.43914e-23	2.0077e-22
ENSG00000068438	FTSJ1	1049.72	-1.38925	0.136754	-10.1588	3.02917e-24	4.39014e-23
ENSG00000144283	PKP4	2430.66	-1.3878	0.17258	-8.0415	8.87458e-16	7.40378e-15
ENSG00000183160	TMEM119	612.189	-1.3875	0.21717	-6.38903	1.66944e-10	9.14647e-10
ENSG00000230630	DNM3OS	268.574	-1.38722	0.282711	-4.90685	9.25523e-07	3.45901e-06
ENSG00000102317	RBM3	4056.84	-1.38655	0.136059	-10.1908	2.1795e-24	3.18823e-23
ENSG00000114956	DGUOK	1992.74	-1.38637	0.155171	-8.93447	4.0914e-19	4.29487e-18
ENSG00000205078	SYCE1L	48.411	-1.38465	0.378984	-3.65359	0.000258602	0.000706927
ENSG00000218426	RP11-475C16,1	113.472	-1.38437	0.35536	-3.89569	9.79212e-05	0.000285028
ENSG00000196678	ERI2	696.103	-1.38399	0.149442	-9.26102	2.0248e-20	2.33523e-19
ENSG00000075239	ACAT1	1053.49	-1.3835	0.148903	-9.29128	1.52443e-20	1.76944e-19
ENSG00000083444	PLOD1	8291.4	-1.38346	0.184111	-7.51429	5.72213e-14	4.18394e-13
ENSG00000138074	SLC5A6	2598.29	-1.38341	0.131342	-10.5329	6.09348e-26	9.79167e-25
[truncated: 10,626 more rows]

## Sheet: FC powyżej 10
KLHL2P1
PEX5L
AC005606,14
MIR339
RP11-540K16,1
LYPD5
FCN1
RP11-179B15,5
MYBPHL
RAB38
LINC01088
FETUB
RP3-337O18,9
CTD-3232M19,2
SMPX
APOBEC2
RP11-182I10,3
MIRLET7F1
CTD-2339F6,1
GUCY2C
FXYD2
RP11-993B23,3
RP11-443P15,2
HIST1H1T
AP003774,4
RPS4XP16
TACSTD2
AMPD1
RP11-430C7,4
ALK
ARSD
GPNMB
ALLC
RFPL2
RP3-329E20,2
MIR4664
TMPRSS3
RP6-201G10,2
RBM20
PRICKLE2
PTGER3
MX1
MIR3180-1
RP11-326A19,3
CLEC18B
AMBP
DUOX2
SELPLG
CLEC3B
CD22
RP11-87H9,3
CTD-3099C6,11
TMEM184A
INSRR
IGHV4-31
ANO1
FMNL1
HIST1H1D
PDE4C
PLA2G3
FER1L4
RP11-256I23,3
CD53
FAM83C
MBP
WI2-89031B12,1
RP5-1033H22,2
IGHVII-33-1
C1QTNF1
AC139099,5
PRKCG
HIST1H1E
GOLT1A
AF064858,10
GPR132
RP6-65G23,1
AC147651,3
FGF17
OTX2
AC022819,3
SLC6A13
CTC-347C20,2
TRIM63
CTSW
C10orf10
AF038458,3
PARD3B
RP11-79E3,3
MIR1185-2
FAM71F1
MT-TI
ST6GALNAC6
RP11-664H17,1
MTMR11
PLIN1
HLA-B
CSPG4P13
CDHR4
RP11-37E23,5
LINC00868
RP11-277P12,20
TLX2
AC008746,3
RP3-395M20,2
GHRH
AF038458,5
LINC00643
LINC01123
UNC45B
LCNL1
RP11-460N11,2
TMEM163
CACNG6
KLKP1
SMOC2
AC004019,13
RP11-784B15,1
RP11-21B21,4
RP13-941N14,1
INSM1
FBXO15
TRPM3
AC002398,12
LEMD1
CTD-2350C19,1
ZNF534
RP11-309L24,4
C8orf4
GS1-600G8,4
SLFN12L
LINC00589
UNC13A
TAS1R3
AC009133,14
SLC10A6
TXLNB
PTPN6
RP11-465K1,2
DENND2C
CTD-2288O8,1
PLA1A
B3GALT5
C9orf84
MIR377
SLC8A2
MIR133B
RP11-432J24,5
RP11-1100L3,7
RP11-495K9,9
C20orf26
FAXDC2
SERPINF2
LA16c-306A4,2
KLHL24
C2orf66
PADI2
ZNF668
MOXD1
DKFZP547L112
AF064858,11
RP11-680H20,2
ADAMTS14
TNNC2
DSCAML1
USP6
CCBE1
PDPK2
RP11-1220K2,2
MYH2
NTN5
TMPRSS6
C20orf166-AS1
CTD-2012K14,3
LRRC71
PLK5
TCTEX1D1
MMP3
RFX8
TEKT5
KRTAP5-AS1
TP53INP2
NLRC5
RP11-58E21,4
DIS3L2P1
EPGN
RP11-307B6,3
MIR27A
IRF5
AC002486,3
OR13A1
LRRN4CL
RP11-46I8,3
LINC00341
AC110619,2
RP3-473L9,4
RP11-899L11,3
RP11-345P4,7
DDIT4L
HGF
MURC
XXyac-YX65C7_A,3
CLGN
RN7SL3
LGI4
TRIB3
ITGA2
PLA2G4C
TMEM71
CYTIP
RP11-576D8,4
PSG5
STK19P
MUC2
KCNK9
RP11-149I9,2
AC024560,2
RP11-417E7,1
GABRG1
LL22NC03-63E9,3
COL13A1
BEST4
MUC16
RP11-766N7,3
RP3-395M20,3
CCR1
CTC-573N18,1
RP11-800A3,3
RP11-315I20,3
CABP4
RP11-290F5,2
AC091633,3
CCDC141
TMIE
AC079210,1
ANKRD22
RD3
PSCA
GS1-124K5,9
RP11-460N20,7
RP11-461F11,3
GPR1
CD68
AC104088,1
CCRL2
U91328,20
BBOX1
RP11-598D12,3
HAVCR2
BHLHE41
RP11-665N17,4
RP11-20G13,2
RP11-127L20,3
RP11-536I6,2
RP11-1082L8,3
RP11-111K18,2
ZMYND15
PGM5
CTRB2
CTA-384D8,35
UBL4B
AC019117,2
RP11-426C22,6
GABRR2
MIR370
CSMD2
TRPV6
OSM
RBM47
Y_RNA
GPR61
LINC00930
AC005789,9
RP11-439L18,1
SERPINB7
OTOGL
HSPB3
CTD-2263F21,1
DRD5P1
COX8C
MYLK4
TSPYL6
CTD-2342N23,3
MROH7
RP5-1039K5,17
RP11-297P16,3
RP11-867G23,3
RP11-98D18,16
ALOXE3
RP11-64C12,8
TINAGL1
AC006460,2
AC104809,3
CLIP4
TSPAN1
COX5BP2
ERVW-1
NCLP1
AC099552,4
RP5-1067M6,3
LINC00908
ATP8A2P3
TMEM38A
A1CF
RP11-434H6,6
ABLIM3
RP11-809C9,2
VEGFC
EREG
ABCD2
RP11-536I6,1
MIR410
PTPRVP
RP11-93B14,6
AC118754,4
RP11-35J10,4
C5orf47
RP11-367J11,2
AIM1
MAL
MIR1-2
BEX4
RP11-439L8,3
RP11-162K6,1
MMP10
RP11-435B5,6
KCNH6
RP11-9M16,2
PKHD1
RP11-398G24,2
PROC
HPN
RP11-429J17,5
PGAM2
YBX1P5
RP4-584D14,7
CLDN24
PTPRR
GUCY1A3
LINC01049
GRB7
P2RX7
AQP4
RP11-367F23,1
RP11-865I6,2
ABI3BP
RP11-269F21,2
AC144838,3
RP11-998D10,4
RP11-616M22,3
RP11-399D6,2
MUC8
XIRP2
PPP1R27
AC012317,1
SEZ6
TNFRSF9
RP1-41C23,1
DCLK1
TUBB8P11
SLC16A11
EPCAM
GNAT3
snoU13
FBXO2
KIF5A
EGF
TPSG1
CTD-2325P2,4
RP6-206I17,2
LL22NC03-80A10,11
TRPV3
RP11-654D12,2
ASB18
MIR300
AP000442,4
CCDC68
Z98881,1
ANKS1B
AKR1B15
RP11-356N1,2
RP11-66N24,3
SLC25A30-AS1
COL20A1
FAM129C
TNFSF18
BMP3
CTC-529L17,2
C9orf139
AC104777,3
IGHV3OR16-12
SECTM1
SGPP2
MAF
RP4-541C22,5
CTD-2341M24,1
NAT16
LINC00622
SOD3
RP11-809C18,3
AP002954,4
RP11-298D21,1
AC012668,2
PADI3
WDR16
AP000302,58
LSMEM2
RP11-909N17,3
DNAI1
ATP6V0A4
PVALB
RP11-712B9,4
RP11-638L3,3
ATP8B1
AFAP1-AS1
MIOX
GS1-600G8,5
YPEL4
RP11-23P13,6
CD300A
AC007292,4
IGFALS
AC105402,4
C2orf91
RNU6-403P
AP001605,4
CTD-3076O17,1
RP11-616M22,7
RP11-982M15,7
C2
RP11-732A19,9
HMGN2P11
CD36
AP001055,1
SPRR2E
RAB17
RP11-404J23,1
AP000355,2
IGF1
OPTN
CDH23
RP1-178F10,1
RP11-666A8,8
RP11-154P18,2
MIR495
AKR1CL1
RP11-525A16,4
RP1-149L1,1
CTD-3007L5,1
VWA3B
AC084125,4
RP11-466A19,1
RP11-15I11,3
AC002480,4
CASQ1
SULT1C2
CTD-2265O21,3
KCNJ10
CCR2
RP11-23P13,4
RP11-523L20,2
KRT16P2
HNF4A
SRL
GPM6A
RP11-132M7,2
RP11-380D11,2
CTD-3088G3,8
OR7E94P
STAB2
IL17B
ALPP
RP1-30E17,2
TENM1
RP11-314B1,2
YPEL2
RP3-460G2,2
KIAA1755
RP11-115J23,1
TTC4P1
PPP1R3A
FAM134B
RP11-66N24,4
CD164L2
AC008074,3
C4orf17
SPINT2
NBPF21P
MYOM3
AC104654,2
ADCY2
BOD1L2
RORC
GS1-590J6,2
KRTAP2-3
AC010761,9
FAM65C
RP11-423O2,7
LAMB3
FAM186B
NOX1
RP11-354P11,4
MFSD7
ABCB4
CHRNB2
SI
NXNL1
CTD-3051D23,1
NCF2
RP11-285A18,2
C10orf105
MMP11
GPR84
MMP8
CD55
CA7
CX3CR1
COL4A4
CFHR3
FAM129A
RP11-731J8,2
CMKLR1
RP11-451F20,1
AC007292,1
LINC00299
SYNDIG1L
RP4-756G23,5
RP4-533D7,4
RP11-889L3,4
RP11-309L24,9
LRTM2
CNOT6LP1
RP11-6I2,3
FABP4
RP11-127I20,7
AC010458,1
CTC-254B4,1
KCNQ3
TIMP4
OPN4
MTATP8P2
WNT4
MYF6
GPRC6A
CTD-2583P5,3
MLC1
CD163
PDE2A
GPR65
LINC01056
VN1R110P
CDH1
RP11-304M2,6
CTB-33O18,1
RP11-553P9,3
RP11-520B13,4
RP11-83M16,6
MIR299
CEACAM16
HLA-G
RP3-439F8,1
WNT6
PGA3
PELI2
KCNIP4
FCN3
CTD-3076O17,2
RP3-522J7,6
CTD-2012K14,2
AKR1B1P1
RP11-142G7,2
CTA-228A9,3
FCER1G
HOPX
RP11-167B3,1
ATP2B2
SPNS3
BSN-AS2
MARK2P9
CIDEC
MUC13
AC064853,2
EEF1DP3
TMEM171
TRPM8
PKD1L2
RP4-536B24,3
RP11-353N14,2
RP11-104C4,2
RN7SL251P
RP11-389C8,2
CTC-378H22,2
RANBP3L
DKK4
PTH2
WI2-1959D15,1
AFAP1L2
EGR3
C14orf182
ATP5A1P3
RP11-712B9,5
ALOX5AP
UCA1
FAM71E2
RP11-46C24,3
RP11-164P12,4
MIR369
CEACAM20
SLC4A9
EYS
RP11-567C2,1
RELN
LA16c-306A4,1
RP11-715J22,2
RP11-80I15,4
NR1I2
INHBE
LHFPL1
LDB3
AP001059,5
ITGAL
NAMA
ASB16
MORN5
RP1-16A9,1
RP11-284F21,9
NR4A3
CTD-3179P9,2
STARD13-AS
HIST2H2BF
RP1-102E24,6
EGR2
KLHL34
CRTAM
ANKRD34C
TUBB8P8
CTD-2521M24,5
LINC00624
RP11-1079K10,5
KLRC1
RP11-347I19,8
snoU13
GRIK1-AS1
AL589739,1
CTC-425F1,2
CTA-392C11,1
TUBB8P10
HKDC1
RP3-402G11,27
CTD-2135D7,5
RP4-751H13,7
AC022311,1
RP11-813N20,1
IGFN1
DMC1
C1orf228
CTD-2587H19,3
IMPDH1P10
IL8
RP11-43N5,1
ANKRD24
AC145110,1
RP11-686D22,10
CAPN3
RP11-799D4,1
NFAM1
NIFKP8
NCAN
KBTBD12
MIR381
RP11-1069G10,1
AIM1L
RP11-333I13,1
RP11-98D18,17
IFITM10
ARF4P2
AC021218,2
TMEM132C
AC112721,2
AF165138,7
AC015987,1
PPP1R14A
AC025165,8
RP11-714L20,1
AC067956,1
AC103564,9
RGS18
IGSF22
RP11-624L4,1
RP11-39H3,1
NRAP
RP11-544A12,5
AP000695,1
MIR411
TEX36
ASB3
APOL1
RPS3AP24
DERL3
LINC00989
RP11-597K23,2
CTSG
TBXA2R
AL592528,1
HDAC9
AC017060,1
DHRS3
DAPP1
GCGR
GRIK1
IL34
RP11-667K14,4
AC011298,2
LRTM1
CTD-2587H24,1
LINC00992
SNORA16
CD80
ZFR2
COX6A2
SAMSN1
LMOD2
AC026806,2
IL3RA
RP11-12A2,1
XXbac-BPGBPG55C20,1
SRMS
TFAMP1
FAM83H-AS1
RP11-401P9,6
FGF1
AC005863,1
RP11-662J14,1
C2orf73
PTCHD3P3
COL4A3
GPR68
TM4SF19
SLC22A15
LINC00694
MIR409
CIB3
CCDC39
MIR154
AL132709,2
RSPH6A
MYADML2
snoU13
OSTN
GDF15
RP11-554D13,1
KLHL38
WIPF3
MIRLET7A1
RP11-986G18,1
SLIT3
SDS
CALB2
FAM172BP
RP11-598F7,4
EMR4P
LMOD1
AC112229,1
ENDOU
RP11-17A4,1
RP1-69M21,2
IL1RL1
FTLP15
RP11-90K6,1
MIR487B
MIR10A
snoU13
CHRM2
CAPN12
LINC00520
MYH1
KLHL4
OR10AB1P
KCNU1
IGFL1
SLC6A12
FGF19
RP13-30A9,2
RP11-164J13,1
MIR487A
EBI3
TNFSF15
TBC1D27
XIRP1
AF064858,8
LINC00517
WI2-87327B8,1
OPALIN
CYP4F3
SERPINB2
RP11-303G3,6
LINC00604
CTD-3126B10,1
AC002480,5
AC144831,1
RP11-158I3,3
MIR485
RP11-439C8,2
TM4SF4
AC132186,1
SLC5A12
RP13-46H24,1
RP3-523K23,2
RP11-395L14,13
LINC00415
GPR85
ESRP1
EXTL1
FCN2
LIPG
LGR6
CTD-3179P9,1
AC010327,2
XXbac-B476C20,17
AC016738,3
RNU5A-1
DSG4
OTUD1
RP11-298D21,3
CCL3
CTD-2521M24,11
SAA4
MYBPH
AC017104,6
COL6A5
RP11-414J4,2
RP11-408N14,1
LAIR2
RP11-1152H15,1
CATSPERG
RP11-48B14,1
TINAG
RP11-280G9,1
SUN3
FUT6
RP11-146I2,1
TMEM140
SEPT12
AC003102,3
HLA-F
KIAA0319
HSD17B3
AP001187,1
MIR1185-1
VWA2
MAFB
PSG11
ZPLD1
KLHL40
RP11-430C7,5
OR2K2
TNF
PAX8
SPRR2D
KLF9
RP11-452N4,1
CTD-2044J15,1
MIR206
ABCB5
CYP3A4
HSH2D
MIR541
LAMP3
LIPH
RP11-191N8,2
SLC28A1
SP140
AC004988,1
GRAP2
GPR17
RGS13
NSG2
SUPT20HL2
RP1-97J1,2
RP1-65P5,5
RP13-314C10,5
snoU13
TMEM86A
RP11-818F20,5
PSG3
RP11-598F7,5
CTD-3030D20,1
SLC6A20
XDH
C20orf203
CRYBA2
ZMIZ1-AS1
RP11-189B4,6
PRKAG3
RP4-536B24,4
AC073135,3
RP11-156L14,1
EPHA8
RP11-449J1,1
TNNT3
AC020907,2
RP11-435B5,7
PSG9
RP11-598F7,6
MIR889
ABCB1
MIR194-2
LINC01047
ADCY8
MIR539
AP000322,53
OSCAR
SAA1
SERPIND1
LINC00243
ITGAX
SSTR1
MAGEC3
MYOM1
MIR125B1
MIR655
HAVCR1
AC016831,6
PSG2
ABCA8
PAPL
LRRC14B
BMF
NPHS1
RP11-785H20,1
LINC00615
MYO15A
MFSD6
WFIKKN2
DMBT1
IL24
RP11-20G13,1
RP11-3G20,2
RP11-432N13,3
MIR376C
IL12RB1
BEST1
NYAP2
SLC17A8
CACNG1
PTCRA
KRT15
ARHGAP25
GS1-600G8,3
CTD-2083E4,7
AP000695,6
PLXDC1
RP11-106M3,2
CTD-2003C8,2
RP11-77H9,6
IGSF23
TMPRSS13
RPL7P3
MISP
AC003092,1
DRD5P2
RP3-527G5,1
KCNN4
SPTB
LUZP2
SLC4A1
STRC
XG
SAA2
CDCP1
RP11-1114I9,1
KLC3
MIR381HG
ACTN3
NPNT
RP11-752G15,8
SBK3
NPFFR2
C20orf166
KRT79
KIAA1683
ITGAM
MIR3189
RPLP0P2
DPYS
CCL5
TREM1
CTB-127C13,1
BMPER
AGT
RP11-196G18,3
CLEC14A
RPL12P37
RP11-893F2,9
C1orf173
PRF1
RP11-380P13,2
MSLN
GCNT3
GABRR1
MIR376A1
RP11-269F21,3
MYBPC2
CKM
ATP1A4
AC006262,5
RP11-134L10,1
SLC6A17
C15orf56
TMEM178B
GUCY2F
FUT7
ZNF285
TJP3
GAPDHP33
FCRLA
RP11-71H9,2
TRIM54
GFY
KCNH8
GOLGA7B
THEG
RP11-203J24,8
MIR134
ELAVL3
OLAH
RP5-1119A7,14
AC002472,11
ANKRD29
FUT1
LINC00964
ASB11
MIR23B
RP11-203J24,9
RP11-339B21,8
FGF21
CTD-2547L24,4
LMAN1L
RP11-400N13,3
CTA-384D8,31
CTD-2353F22,1
TLR9
RP11-554D15,1
FER1L6
CTB-32H22,1
DHDH
RP11-713M15,1
TPSP2
MIR544A
LINC00968
HSPB7
C2CD4A
SNAP91
KB-1836B5,4
C1orf127
CACNA1A
STMN2
RP11-417J8,1
CTD-2547L24,3
LYZL6
LTF
LINC00971
hsa-mir-7162
FBXO32
TUBB8P9
CH25H
CDA
RP11-642D21,2
MIR1255B1
MIR654
PSG1
MARCH1
RP13-580F15,2
ACVR1C
PPBP
FRG2
CLDN9
KCNV1
C5AR1
SPP1
COL17A1
RP4-651E10,4
C19orf45
TCP11L2
AC011343,1
AL132709,3
MIR496
ABCA13
RP11-552F3,4
DNAH9
RP11-667K14,3
CTC-297N7,11
RP11-383J24,1
RP11-325K19,2
MIR323B
SPNS2
TAC1
AC002472,13
CSTA
CYSLTR1
P2RX1
RP11-1081L13,4
RP13-143G15,3
CCNA1
HHATL
NLRP10
RP3-395M20,7
GRIP2
PAX8-AS1
RP11-71H9,1
ROS1
RP11-133N21,10
RP3-395M20,9
MASP1
AGXT
DOCK8
CLCNKA
EMC10
LRRC2
RP11-815M8,1
CASQ2
RP11-594C13,1
FSD2
MMP1
MMP13
MUC5AC
AC009133,12
CDH9
HSD17B2
PAPPA2
RP11-417L19,2
ARL5C
RP11-473M20,5
RP11-753N8,1
CPXM2
RP13-143G15,4
HSD11B1
KLHDC7B

## Sheet: gene ontology
ANALIZA NA GENACH Z FC POWYŻEJ 10
Analysis Type:	PANTHER Overrepresentation Test (Released 20210224)
Annotation Version and Release Date:	GO Ontology database DOI: 10.5281/zenodo.4735677 Released 2021-05-01
Analyzed List:	upload_1 (Homo sapiens)
Reference List:	Homo sapiens (all genes in database)
Test Type:	FISHER
Correction:	FDR
GO biological process complete	Homo sapiens - REFLIST (20595)	upload_1 (616)	upload_1 (expected)	upload_1 (over/under)	upload_1 (fold Enrichment)	upload_1 (raw P-value)	upload_1 (FDR)
complement activation, lectin pathway (GO:0001867)	10	4	.30	+	13.37	5.59E-04	4.49E-02
response to stimulus involved in regulation of muscle adaptation (GO:0014874)	16	6	.48	+	1954-12-01	2.94E-05	5.80E-03
negative regulation of natural killer cell mediated cytotoxicity (GO:0045953)	18	5	.54	+	2029-09-01	4.43E-04	3.85E-02
positive regulation of macrophage chemotaxis (GO:0010759)	19	5	.57	+	1980-08-01	5.46E-04	4.45E-02
negative regulation of natural killer cell mediated immunity (GO:0002716)	19	5	.57	+	1980-08-01	5.46E-04	4.43E-02
positive regulation of macrophage migration (GO:1905523)	27	7	.81	+	1967-08-01	4.58E-05	7.54E-03
negative regulation of leukocyte mediated cytotoxicity (GO:0001911)	24	6	.72	+	1936-08-01	1.92E-04	2.21E-02
positive regulation of acute inflammatory response (GO:0002675)	27	6	.81	+	1943-07-01	3.32E-04	3.18E-02
negative regulation of cell killing (GO:0031342)	28	6	.84	+	2016-07-01	3.94E-04	3.55E-02
regulation of T-helper 1 type immune response (GO:0002825)	28	6	.84	+	2016-07-01	3.94E-04	3.53E-02
collagen catabolic process (GO:0030574)	43	9	2029-01-01	+	7.00	1.67E-05	3.67E-03
cyclic nucleotide metabolic process (GO:0009187)	41	7	2023-01-01	+	1971-05-01	4.41E-04	3.85E-02
regulation of macrophage migration (GO:1905521)	43	7	2029-01-01	+	1944-05-01	5.69E-04	4.52E-02
negative regulation of leukocyte mediated immunity (GO:0002704)	63	10	1988-01-01	+	1931-05-01	4.75E-05	7.74E-03
negative regulation of adaptive immune response (GO:0002820)	59	9	1976-01-01	+	2021-10-05	1.48E-04	1.82E-02
negative regulation of adaptive immune response based on somatic recombination of immune receptors built from immunoglobulin superfamily domains (GO:0002823)	54	8	1962-01-01	+	1995-04-01	4.11E-04	3.63E-02
collagen metabolic process (GO:0032963)	61	9	1982-01-01	+	1993-04-01	1.86E-04	2.18E-02
extracellular matrix disassembly (GO:0022617)	68	10	2021-03-02	+	1992-04-01	8.45E-05	1.17E-02
regulation of morphogenesis of an epithelium (GO:1905330)	64	9	1991-01-01	+	1970-04-01	2.57E-04	2.60E-02
myofibril assembly (GO:0030239)	57	8	1970-01-01	+	1969-04-01	5.68E-04	4.54E-02
striated muscle cell development (GO:0055002)	58	8	1973-01-01	+	1961-04-01	6.30E-04	4.88E-02
regulation of cardiac conduction (GO:1903779)	58	8	1973-01-01	+	1961-04-01	6.30E-04	4.86E-02
positive regulation of inflammatory response (GO:0050729)	131	18	1992-03-01	+	1959-04-01	3.45E-07	2.18E-04
lymphocyte migration (GO:0072676)	74	10	2021-02-01	+	1952-04-01	1.59E-04	1.91E-02
negative regulation of immune effector process (GO:0002698)	111	14	1932-03-01	+	2022-04-01	1.66E-05	3.69E-03
chemokine-mediated signaling pathway (GO:0070098)	80	10	1939-02-01	+	2018-04-01	2.81E-04	2.82E-02
positive regulation of leukocyte chemotaxis (GO:0002690)	97	12	1990-02-01	+	2014-04-01	7.79E-05	1.12E-02
cellular response to chemokine (GO:1990869)	90	11	1969-02-01	+	2021-09-04	1.69E-04	2.01E-02
response to chemokine (GO:1990868)	90	11	1969-02-01	+	2021-09-04	1.69E-04	2.00E-02
regulation of cell killing (GO:0031341)	116	14	1947-03-01	+	2021-04-04	2.59E-05	5.25E-03
positive regulation of leukocyte migration (GO:0002687)	138	16	2013-04-01	+	1988-03-01	1.11E-05	2.82E-03
mononuclear cell migration (GO:0071674)	106	12	2017-03-01	+	1978-03-01	1.67E-04	2.01E-02
detection of abiotic stimulus (GO:0009582)	139	15	2016-04-01	+	1961-03-01	4.43E-05	7.44E-03
defense response to Gram-positive bacterium (GO:0050830)	104	11	2021-11-03	+	1954-03-01	5.26E-04	4.38E-02
regulation of mononuclear cell migration (GO:0071675)	116	12	1947-03-01	+	1946-03-01	3.58E-04	3.35E-02
regulation of leukocyte chemotaxis (GO:0002688)	126	13	1977-03-01	+	1945-03-01	2.11E-04	2.34E-02
sensory perception of sound (GO:0007605)	156	16	1967-04-01	+	1943-03-01	4.37E-05	7.43E-03
positive regulation of cytosolic calcium ion concentration (GO:0007204)	283	29	1946-08-01	+	1943-03-01	4.02E-08	4.89E-05
detection of external stimulus (GO:0009581)	137	14	2021-10-04	+	1942-03-01	1.34E-04	1.71E-02
regulation of cytosolic calcium ion concentration (GO:0051480)	321	32	1960-09-01	+	1933-03-01	1.45E-08	2.87E-05
positive regulation of chemotaxis (GO:0050921)	145	14	1934-04-01	+	2023-03-01	2.31E-04	2.43E-02
sensory perception of mechanical stimulus (GO:0050954)	177	17	2029-05-01	+	2021-03-01	5.45E-05	8.53E-03
regulation of interleukin-6 production (GO:0032675)	140	13	2019-04-01	+	2021-10-03	5.38E-04	4.43E-02
regulation of muscle system process (GO:0090257)	231	21	1991-06-01	+	2021-04-03	1.62E-05	3.65E-03
multi-multicellular organism process (GO:0044706)	210	19	2028-06-01	+	2021-02-03	4.30E-05	7.47E-03
regulation of leukocyte migration (GO:0002685)	210	19	2028-06-01	+	2021-02-03	4.30E-05	7.39E-03
calcium ion transport (GO:0006816)	244	22	1930-07-01	+	2021-01-03	1.15E-05	2.80E-03
regulation of adaptive immune response based on somatic recombination of immune receptors built from immunoglobulin superfamily domains (GO:0002822)	168	15	2021-02-05	+	1999-02-01	3.06E-04	3.02E-02
positive regulation of defense response (GO:0031349)	362	32	1983-10-01	+	1996-02-01	1.87E-07	1.48E-04
female pregnancy (GO:0007565)	182	16	1944-05-01	+	1994-02-01	2.29E-04	2.47E-02
regulation of adaptive immune response (GO:0002819)	183	16	1947-05-01	+	1992-02-01	2.43E-04	2.49E-02
regulation of muscle contraction (GO:0006937)	161	14	1982-04-01	+	1991-02-01	6.12E-04	4.81E-02
inflammatory response (GO:0006954)	498	43	14.90	+	1989-02-01	2.74E-09	1.08E-05
extracellular matrix organization (GO:0030198)	383	33	1946-11-01	+	1988-02-01	2.08E-07	1.57E-04
extracellular structure organization (GO:0043062)	384	33	1949-11-01	+	1987-02-01	2.20E-07	1.58E-04
external encapsulating structure organization (GO:0045229)	386	33	1955-11-01	+	1986-02-01	2.45E-07	1.62E-04
cellular calcium ion homeostasis (GO:0006874)	425	36	1971-12-01	+	1983-02-01	8.59E-08	9.70E-05
calcium ion transmembrane transport (GO:0070588)	190	16	1968-05-01	+	1982-02-01	3.58E-04	3.37E-02
regulation of lymphocyte proliferation (GO:0050670)	227	19	1979-06-01	+	1980-02-01	1.12E-04	1.50E-02
muscle contraction (GO:0006936)	241	20	2021-07-01	+	1977-02-01	8.33E-05	1.19E-02
regulation of mononuclear cell proliferation (GO:0032944)	229	19	1985-06-01	+	1977-02-01	1.25E-04	1.64E-02
positive regulation of protein kinase B signaling (GO:0051897)	181	15	1941-05-01	+	1977-02-01	6.31E-04	4.85E-02
regulation of heart contraction (GO:0008016)	230	19	1988-06-01	+	1976-02-01	1.32E-04	1.69E-02
calcium ion homeostasis (GO:0055074)	438	36	2021-10-13	+	1975-02-01	1.71E-07	1.59E-04
positive regulation of response to external stimulus (GO:0032103)	514	42	15.37	+	1973-02-01	1.84E-08	2.91E-05
second-messenger-mediated signaling (GO:0019932)	221	18	1961-06-01	+	1972-02-01	2.30E-04	2.46E-02
regulation of leukocyte proliferation (GO:0070663)	246	20	1936-07-01	+	1972-02-01	1.08E-04	1.46E-02
positive regulation of peptidyl-tyrosine phosphorylation (GO:0050731)	198	16	1992-05-01	+	1970-02-01	5.45E-04	4.46E-02
cellular divalent inorganic cation homeostasis (GO:0072503)	460	36	13.76	+	1962-02-01	5.11E-07	2.89E-04
metal ion transport (GO:0030001)	326	25	1975-09-01	+	1956-02-01	3.84E-05	6.82E-03
regulation of protein kinase B signaling (GO:0051896)	235	18	2021-03-07	+	1956-02-01	4.58E-04	3.91E-02
muscle system process (GO:0003012)	288	22	1961-08-01	+	1955-02-01	1.16E-04	1.54E-02
positive regulation of cytokine production (GO:0001819)	489	37	14.63	+	1953-02-01	9.10E-07	4.64E-04
regulation of blood circulation (GO:1903522)	278	21	1932-08-01	+	1953-02-01	1.90E-04	2.21E-02
divalent inorganic cation homeostasis (GO:0072507)	481	36	14.39	+	1950-02-01	1.56E-06	6.15E-04
regulation of vasculature development (GO:1901342)	286	21	1955-08-01	+	1945-02-01	3.82E-04	3.49E-02
cellular cation homeostasis (GO:0030003)	642	46	19.20	+	1940-02-01	1.73E-07	1.52E-04
cellular metal ion homeostasis (GO:0006875)	561	40	16.78	+	1938-02-01	1.41E-06	5.85E-04
leukocyte migration (GO:0050900)	379	27	1934-11-01	+	1938-02-01	6.80E-05	1.00E-02
regulation of system process (GO:0044057)	585	41	17.50	+	1934-02-01	1.36E-06	5.83E-04
cellular ion homeostasis (GO:0006873)	659	46	19.71	+	1933-02-01	4.71E-07	2.76E-04
inorganic ion transmembrane transport (GO:0098660)	637	43	2021-05-19	+	2026-02-01	2.01E-06	7.23E-04
cation homeostasis (GO:0055080)	710	47	21.24	+	2021-02-01	1.24E-06	5.44E-04
positive regulation of cell motility (GO:2000147)	545	36	16.30	+	2021-02-01	2.34E-05	4.86E-03
metal ion homeostasis (GO:0055065)	626	41	18.72	+	2019-02-01	9.37E-06	2.47E-03
positive regulation of cell migration (GO:0030335)	520	34	15.55	+	2019-02-01	4.83E-05	7.79E-03
inorganic ion homeostasis (GO:0098771)	724	47	21.65	+	2017-02-01	1.74E-06	6.38E-04
positive regulation of MAPK cascade (GO:0043410)	525	34	15.70	+	2017-02-01	5.43E-05	8.59E-03
positive regulation of cellular component movement (GO:0051272)	558	36	16.69	+	2016-02-01	3.28E-05	6.17E-03
cellular chemical homeostasis (GO:0055082)	762	49	22.79	+	2015-02-01	1.66E-06	6.27E-04
positive regulation of locomotion (GO:0040017)	560	36	16.75	+	2015-02-01	3.47E-05	6.45E-03
regulation of cytokine production (GO:0001817)	748	48	22.37	+	2015-02-01	2.32E-06	7.98E-04
regulation of cell-cell adhesion (GO:0022407)	439	28	13.13	+	2013-02-01	3.69E-04	3.41E-02
positive regulation of cell activation (GO:0050867)	440	28	13.16	+	2013-02-01	3.75E-04	3.45E-02
ion transmembrane transport (GO:0034220)	870	55	2021-02-26	+	2021-11-02	5.68E-07	2.99E-04
positive regulation of leukocyte activation (GO:0002696)	429	27	1983-12-01	+	2021-10-02	5.50E-04	4.43E-02
inorganic cation transmembrane transport (GO:0098662)	573	36	17.14	+	2021-10-02	6.47E-05	9.74E-03
cytokine-mediated signaling pathway (GO:0019221)	687	43	20.55	+	2021-09-02	1.39E-05	3.24E-03
taxis (GO:0042330)	550	34	16.45	+	2021-07-02	1.36E-04	1.72E-02
regulation of inflammatory response (GO:0050727)	518	32	15.49	+	2021-07-02	2.40E-04	2.50E-02
regulation of response to external stimulus (GO:0032101)	1199	74	35.86	+	2021-06-02	1.23E-08	3.23E-05
regulation of transmembrane transport (GO:0034762)	591	36	17.68	+	2021-04-02	1.39E-04	1.74E-02
cell adhesion (GO:0007155)	953	58	28.50	+	2021-03-02	1.06E-06	5.09E-04
cation transmembrane transport (GO:0098655)	641	39	19.17	+	2021-03-02	6.01E-05	9.23E-03
regulation of MAPK cascade (GO:0043408)	707	43	21.15	+	2021-03-02	3.08E-05	5.93E-03
ion homeostasis (GO:0050801)	773	47	2021-12-23	+	2021-03-02	9.98E-06	2.59E-03
biological adhesion (GO:0022610)	959	58	28.68	+	2021-02-02	1.14E-06	5.29E-04
chemotaxis (GO:0006935)	547	33	16.36	+	2021-02-02	2.36E-04	2.47E-02
regulation of defense response (GO:0031347)	852	50	25.48	+	1996-01-01	1.55E-05	3.55E-03
negative regulation of immune system process (GO:0002683)	597	35	17.86	+	1996-01-01	2.65E-04	2.67E-02
cation transport (GO:0006812)	824	48	24.65	+	1995-01-01	2.90E-05	5.81E-03
positive regulation of immune system process (GO:0002684)	1069	61	31.97	+	1991-01-01	3.95E-06	1.20E-03
cellular homeostasis (GO:0019725)	895	51	26.77	+	1991-01-01	2.48E-05	5.09E-03
regulation of ion transport (GO:0043269)	703	40	2021-03-21	+	1990-01-01	2.00E-04	2.29E-02
ion transport (GO:0006811)	1200	68	35.89	+	1989-01-01	1.01E-06	5.00E-04
regulation of cell motility (GO:2000145)	954	54	28.53	+	1989-01-01	1.82E-05	3.89E-03
transmembrane transport (GO:0055085)	1276	72	38.17	+	1989-01-01	5.53E-07	3.02E-04
defense response (GO:0006952)	1426	80	42.65	+	1988-01-01	1.59E-07	1.57E-04
regulation of cell migration (GO:0030334)	892	50	26.68	+	1987-01-01	3.95E-05	6.93E-03
regulation of cell activation (GO:0050865)	664	37	19.86	+	1986-01-01	5.13E-04	4.29E-02
regulation of cellular component movement (GO:0051270)	1032	56	30.87	+	1981-01-01	3.71E-05	6.74E-03
regulation of locomotion (GO:0040012)	997	54	29.82	+	1981-01-01	4.50E-05	7.48E-03
positive regulation of multicellular organismal process (GO:0051240)	1431	75	42.80	+	1975-01-01	4.62E-06	1.38E-03
regulation of immune response (GO:0050776)	1183	62	35.38	+	1975-01-01	3.65E-05	6.71E-03
positive regulation of gene expression (GO:0010628)	1169	61	34.96	+	1974-01-01	4.84E-05	7.73E-03
cellular response to cytokine stimulus (GO:0071345)	1016	52	30.39	+	1971-01-01	3.36E-04	3.20E-02
system process (GO:0003008)	2057	105	61.53	+	1971-01-01	1.10E-07	1.16E-04
chemical homeostasis (GO:0048878)	1139	58	34.07	+	1970-01-01	1.26E-04	1.65E-02
regulation of immune system process (GO:0002682)	1717	87	51.36	+	1969-01-01	2.33E-06	7.84E-04
regulation of multicellular organismal process (GO:0051239)	2673	135	79.95	+	1969-01-01	1.74E-09	1.37E-05
negative regulation of multicellular organismal process (GO:0051241)	1014	51	30.33	+	1968-01-01	4.81E-04	4.06E-02
positive regulation of phosphorus metabolic process (GO:0010562)	998	50	29.85	+	1968-01-01	6.17E-04	4.83E-02
positive regulation of phosphate metabolic process (GO:0045937)	998	50	29.85	+	1968-01-01	6.17E-04	4.81E-02
locomotion (GO:0040011)	1345	67	40.23	+	1967-01-01	7.31E-05	1.06E-02
response to cytokine (GO:0034097)	1106	55	33.08	+	1966-01-01	4.09E-04	3.63E-02
regulation of transport (GO:0051049)	1772	86	53.00	+	1962-01-01	1.72E-05	3.73E-03
regulation of multicellular organismal development (GO:2000026)	1332	63	39.84	+	1958-01-01	4.94E-04	4.15E-02
cell surface receptor signaling pathway (GO:0007166)	2495	117	74.63	+	1957-01-01	1.44E-06	5.83E-04
regulation of localization (GO:0032879)	2753	126	82.34	+	1953-01-01	1.60E-06	6.18E-04
movement of cell or subcellular component (GO:0006928)	1596	73	47.74	+	1953-01-01	4.46E-04	3.86E-02
response to external stimulus (GO:0009605)	2525	115	75.52	+	1952-01-01	7.35E-06	2.00E-03
cellular response to organic substance (GO:0071310)	2344	106	70.11	+	1951-01-01	2.27E-05	4.77E-03
positive regulation of response to stimulus (GO:0048584)	2312	103	69.15	+	1949-01-01	6.10E-05	9.26E-03
response to organic substance (GO:0010033)	3008	131	89.97	+	1946-01-01	1.13E-05	2.80E-03
animal organ development (GO:0048513)	3220	133	96.31	+	1938-01-01	1.32E-04	1.70E-02
multicellular organismal process (GO:0032501)	6926	280	207.16	+	1935-01-01	2.20E-09	1.16E-05
signal transduction (GO:0007165)	5227	208	156.34	+	1933-01-01	5.19E-06	1.46E-03
system development (GO:0048731)	4330	171	129.51	+	1932-01-01	9.26E-05	1.27E-02
signaling (GO:0023052)	5565	219	166.45	+	1932-01-01	5.16E-06	1.48E-03
regulation of response to stimulus (GO:0048583)	4306	166	128.79	+	2029-01-01	4.39E-04	3.85E-02
cell communication (GO:0007154)	5656	217	169.17	+	2028-01-01	3.74E-05	6.72E-03
establishment of localization (GO:0051234)	4631	177	138.51	+	2028-01-01	3.58E-04	3.33E-02
multicellular organism development (GO:0007275)	4941	187	147.79	+	2027-01-01	4.00E-04	3.57E-02
anatomical structure development (GO:0048856)	5330	200	159.42	+	2025-01-01	3.29E-04	3.17E-02
localization (GO:0051179)	5831	216	174.41	+	2024-01-01	3.39E-04	3.21E-02
developmental process (GO:0032502)	5797	214	173.39	+	2023-01-01	4.67E-04	3.97E-02
response to stimulus (GO:0050896)	8540	310	255.43	+	2021-01-01	1.30E-05	3.10E-03
metabolic process (GO:0008152)	8313	206	248.64	-	.83	5.30E-04	4.38E-02
organic substance metabolic process (GO:0071704)	7840	190	234.50	-	.81	2.41E-04	2.49E-02
primary metabolic process (GO:0044238)	7352	177	219.90	-	.80	3.27E-04	3.17E-02
nitrogen compound metabolic process (GO:0006807)	6886	157	205.96	-	.76	2.96E-05	5.77E-03
cellular metabolic process (GO:0044237)	7542	171	225.58	-	.76	5.14E-06	1.50E-03
macromolecule metabolic process (GO:0043170)	6151	131	183.98	-	.71	2.41E-06	7.95E-04
regulation of biosynthetic process (GO:0009889)	4226	90	126.40	-	.71	2.47E-04	2.52E-02
regulation of cellular biosynthetic process (GO:0031326)	4163	88	124.52	-	.71	2.27E-04	2.47E-02
cellular macromolecule metabolic process (GO:0044260)	4909	101	146.83	-	.69	1.11E-05	2.79E-03
regulation of macromolecule biosynthetic process (GO:0010556)	3999	82	119.61	-	.69	9.62E-05	1.31E-02
regulation of nucleobase-containing compound metabolic process (GO:0019219)	4049	83	121.11	-	.69	8.38E-05	1.17E-02
regulation of cellular macromolecule biosynthetic process (GO:2000112)	3968	80	118.68	-	.67	5.86E-05	9.08E-03
regulation of RNA metabolic process (GO:0051252)	3782	76	113.12	-	.67	8.36E-05	1.18E-02
organelle organization (GO:0006996)	3567	64	106.69	-	.60	2.73E-06	8.81E-04
organic cyclic compound metabolic process (GO:1901360)	3182	55	95.17	-	.58	2.85E-06	9.02E-04
cellular macromolecule biosynthetic process (GO:0034645)	1639	27	49.02	-	.55	6.02E-04	4.76E-02
macromolecule biosynthetic process (GO:0009059)	1680	27	50.25	-	.54	3.83E-04	3.48E-02
regulation of transcription by RNA polymerase II (GO:0006357)	2595	41	77.62	-	.53	2.93E-06	9.09E-04
cellular response to stress (GO:0033554)	1741	27	52.07	-	.52	1.48E-04	1.83E-02
cellular nitrogen compound metabolic process (GO:0034641)	3395	52	101.55	-	.51	1.26E-08	2.84E-05
cellular aromatic compound metabolic process (GO:0006725)	2937	43	87.85	-	.49	3.60E-08	4.74E-05
heterocycle metabolic process (GO:0046483)	2891	41	86.47	-	.47	1.99E-08	2.86E-05
nucleobase-containing compound metabolic process (GO:0006139)	2705	37	80.91	-	.46	1.65E-08	2.89E-05
cell cycle (GO:0007049)	1316	17	39.36	-	.43	6.89E-05	1.01E-02
gene expression (GO:0010467)	2117	23	63.32	-	.36	3.59E-09	1.14E-05
RNA metabolic process (GO:0016070)	1582	17	47.32	-	.36	3.81E-07	2.32E-04
macromolecule catabolic process (GO:0009057)	1058	10	31.64	-	.32	1.33E-05	3.15E-03
nucleic acid metabolic process (GO:0090304)	2217	20	66.31	-	.30	1.43E-11	2.27E-07
mRNA metabolic process (GO:0016071)	697	6	20.85	-	.29	2.29E-04	2.48E-02
chromatin organization (GO:0006325)	703	6	2021-03-21	-	.29	2.30E-04	2.44E-02
chromosome organization (GO:0051276)	1064	7	31.82	-	.22	1.83E-07	1.52E-04
cellular macromolecule catabolic process (GO:0044265)	925	6	27.67	-	.22	1.17E-06	5.28E-04
cellular response to DNA damage stimulus (GO:0006974)	793	5	23.72	-	.21	7.49E-06	2.01E-03
DNA repair (GO:0006281)	531	3	15.88	-	.19	2.04E-04	2.32E-02
peptide metabolic process (GO:0006518)	544	3	16.27	-	.18	1.44E-04	1.79E-02
RNA processing (GO:0006396)	930	5	27.82	-	.18	2.30E-07	1.58E-04
DNA metabolic process (GO:0006259)	777	4	23.24	-	.17	2.02E-06	7.10E-04
detection of chemical stimulus involved in sensory perception of smell (GO:0050911)	441	2	13.19	-	.15	4.57E-04	3.92E-02
regulation of mRNA metabolic process (GO:1903311)	376	1	2025-11-01	-	.09	2.89E-04	2.88E-02
translation (GO:0006412)	387	1	1958-11-01	-	.09	3.13E-04	3.05E-02
peptide biosynthetic process (GO:0043043)	414	1	1938-12-01	-	.08	1.49E-04	1.81E-02
ncRNA processing (GO:0034470)	436	1	2021-04-13	-	.08	6.69E-05	9.98E-03
ribonucleoprotein complex biogenesis (GO:0022613)	462	1	13.82	-	.07	3.14E-05	5.97E-03
ncRNA metabolic process (GO:0034660)	521	1	15.58	-	.06	7.33E-06	2.03E-03
regulation of chromosome organization (GO:0033044)	290	0	1967-08-01	-	< 0.01	3.08E-04	3.02E-02
methylation (GO:0032259)	313	0	1936-09-01	-	< 0.01	2.25E-04	2.47E-02
mRNA splicing, via spliceosome (GO:0000398)	303	0	2021-06-09	-	< 0.01	2.07E-04	2.34E-02
RNA splicing, via transesterification reactions with bulged adenosine as nucleophile (GO:0000377)	303	0	2021-06-09	-	< 0.01	2.07E-04	2.33E-02
RNA splicing, via transesterification reactions (GO:0000375)	306	0	2015-09-01	-	< 0.01	2.10E-04	2.33E-02

## Sheet: hallmark genes
ANALIZA NA GENACH Z FC POWYŻEJ 10
Overlap Results
Collection(s):	H
# overlaps shown:	10
# genesets in collections:	50
# genes in comparison (n):	751
# genes in universe (N):	40312
Gene Set Name	# Genes in Gene Set (K)	Description	# Genes in Overlap (k)	k/K	p-value	FDR q-value
HALLMARK_KRAS_SIGNALING_UP	200	Genes up-regulated by KRAS activation.	22	0.1100	3.28E-11	1.64E-9
HALLMARK_MYOGENESIS	200	Genes involved in development of skeletal muscle (myogenesis).	20	0.1000	1.39E-9	3.48E-8
HALLMARK_INFLAMMATORY_RESPONSE	200	Genes defining inflammatory response.	18	0.0900	4.74E-8	7.9E-7
HALLMARK_ALLOGRAFT_REJECTION	200	Genes up-regulated during transplant rejection.	17	0.0850	2.53E-7	3.17E-6
HALLMARK_COAGULATION	138	Genes encoding components of blood coagulation system; also up-regulated in platelets.	13	0.0942	2.05E-6	2.05E-5
HALLMARK_COMPLEMENT	200	Genes encoding components of the complement system, which is part of the innate immune system.	14	0.0700	2.63E-5	2.19E-4
HALLMARK_APICAL_SURFACE	44	Genes encoding proteins over-represented on the apical surface of epithelial cells, e.g., important for cell polarity (apical area).	6	0.1364	1.58E-4	1.13E-3
HALLMARK_IL6_JAK_STAT3_SIGNALING	87	Genes up-regulated by IL6 [GeneID=3569] via STAT3 [GeneID=6774], e.g., during acute phase response.	8	0.0920	2.24E-4	1.4E-3
HALLMARK_KRAS_SIGNALING_DN	200	Genes down-regulated by KRAS activation.	12	0.0600	4.07E-4	2.03E-3
HALLMARK_XENOBIOTIC_METABOLISM	200	Genes encoding proteins involved in processing of drugs and other xenobiotics.	12	0.0600	4.07E-4	2.03E-3
Gene/Gene Set Overlap Matrix
Entrez Gene Id	Gene Symbol	Gene Description	HALLMARK_KRAS_SIGNALING_UP	HALLMARK_MYOGENESIS	HALLMARK_INFLAMMATORY_RESPONSE	HALLMARK_ALLOGRAFT_REJECTION	HALLMARK_COAGULATION	HALLMARK_COMPLEMENT	HALLMARK_APICAL_SURFACE	HALLMARK_IL6_JAK_STAT3_SIGNALING	HALLMARK_KRAS_SIGNALING_DN	HALLMARK_XENOBIOTIC_METABOLISM
2069	EREG	epiregulin [Source:HGNC Symbol;Acc:HGNC:3443]	HALLMARK_KRAS_SIGNALING_UP		HALLMARK_INFLAMMATORY_RESPONSE	HALLMARK_ALLOGRAFT_REJECTION
1240	CMKLR1	chemerin chemokine-like receptor 1 [Source:HGNC Symbol;Acc:HGNC:2121]	HALLMARK_KRAS_SIGNALING_UP		HALLMARK_INFLAMMATORY_RESPONSE
9734	HDAC9	histone deacetylase 9 [Source:HGNC Symbol;Acc:HGNC:14065]	HALLMARK_KRAS_SIGNALING_UP			HALLMARK_ALLOGRAFT_REJECTION
3673	ITGA2	integrin subunit alpha 2 [Source:HGNC Symbol;Acc:HGNC:6137]	HALLMARK_KRAS_SIGNALING_UP				HALLMARK_COAGULATION
4319	MMP10	matrix metallopeptidase 10 [Source:HGNC Symbol;Acc:HGNC:7156]	HALLMARK_KRAS_SIGNALING_UP				HALLMARK_COAGULATION
4320	MMP11	matrix metallopeptidase 11 [Source:HGNC Symbol;Acc:HGNC:7157]	HALLMARK_KRAS_SIGNALING_UP				HALLMARK_COAGULATION
2207	FCER1G	Fc fragment of IgE receptor Ig [Source:HGNC Symbol;Acc:HGNC:3611]	HALLMARK_KRAS_SIGNALING_UP					HALLMARK_COMPLEMENT
3290	HSD11B1	hydroxysteroid 11-beta dehydrogenase 1 [Source:HGNC Symbol;Acc:HGNC:5208]	HALLMARK_KRAS_SIGNALING_UP									HALLMARK_XENOBIOTIC_METABOLISM
6696	SPP1	secreted phosphoprotein 1 [Source:HGNC Symbol;Acc:HGNC:11255]	HALLMARK_KRAS_SIGNALING_UP
5243	ABCB1	ATP binding cassette subfamily B member 1 [Source:HGNC Symbol;Acc:HGNC:40]	HALLMARK_KRAS_SIGNALING_UP
12	SERPINA3	serpin family A member 3 [Source:HGNC Symbol;Acc:HGNC:16]	HALLMARK_KRAS_SIGNALING_UP
9892	SNAP91	synaptosome associated protein 91 [Source:HGNC Symbol;Acc:HGNC:14986]	HALLMARK_KRAS_SIGNALING_UP
9935	MAFB	MAF bZIP transcription factor B [Source:HGNC Symbol;Acc:HGNC:6408]	HALLMARK_KRAS_SIGNALING_UP
2982	GUCY1A1	guanylate cyclase 1 soluble subunit alpha 1 [Source:HGNC Symbol;Acc:HGNC:4685]	HALLMARK_KRAS_SIGNALING_UP
10103	TSPAN1	tetraspanin 1 [Source:HGNC Symbol;Acc:HGNC:20657]	HALLMARK_KRAS_SIGNALING_UP
10457	GPNMB	glycoprotein nmb [Source:HGNC Symbol;Acc:HGNC:4462]	HALLMARK_KRAS_SIGNALING_UP
3783	KCNN4	potassium calcium-activated channel subfamily N member 4 [Source:HGNC Symbol;Acc:HGNC:6293]	HALLMARK_KRAS_SIGNALING_UP
5473	PPBP	pro-platelet basic protein [Source:HGNC Symbol;Acc:HGNC:9240]	HALLMARK_KRAS_SIGNALING_UP
55107	ANO1	anoctamin 1 [Source:HGNC Symbol;Acc:HGNC:21625]	HALLMARK_KRAS_SIGNALING_UP
5649	RELN	reelin [Source:HGNC Symbol;Acc:HGNC:9957]	HALLMARK_KRAS_SIGNALING_UP
5801	PTPRR	protein tyrosine phosphatase receptor type R [Source:HGNC Symbol;Acc:HGNC:9680]	HALLMARK_KRAS_SIGNALING_UP
80201	HKDC1	hexokinase domain containing 1 [Source:HGNC Symbol;Acc:HGNC:23302]	HALLMARK_KRAS_SIGNALING_UP
948	CD36	CD36 molecule [Source:HGNC Symbol;Acc:HGNC:1663]		HALLMARK_MYOGENESIS				HALLMARK_COMPLEMENT		HALLMARK_IL6_JAK_STAT3_SIGNALING		HALLMARK_XENOBIOTIC_METABOLISM
1158	CKM	creatine kinase, M-type [Source:HGNC Symbol;Acc:HGNC:1994]		HALLMARK_MYOGENESIS							HALLMARK_KRAS_SIGNALING_DN
786	CACNG1	calcium voltage-gated channel auxiliary subunit gamma 1 [Source:HGNC Symbol;Acc:HGNC:1405]		HALLMARK_MYOGENESIS							HALLMARK_KRAS_SIGNALING_DN
3479	IGF1	insulin like growth factor 1 [Source:HGNC Symbol;Acc:HGNC:5464]		HALLMARK_MYOGENESIS								HALLMARK_XENOBIOTIC_METABOLISM
58	ACTA1	actin alpha 1, skeletal muscle [Source:HGNC Symbol;Acc:HGNC:129]		HALLMARK_MYOGENESIS
89	ACTN3	actinin alpha 3 [Source:HGNC Symbol;Acc:HGNC:165]		HALLMARK_MYOGENESIS
5224	PGAM2	phosphoglycerate mutase 2 [Source:HGNC Symbol;Acc:HGNC:8889]		HALLMARK_MYOGENESIS
11155	LDB3	LIM domain binding 3 [Source:HGNC Symbol;Acc:HGNC:15710]		HALLMARK_MYOGENESIS
1339	COX6A2	cytochrome c oxidase subunit 6A2 [Source:HGNC Symbol;Acc:HGNC:2279]		HALLMARK_MYOGENESIS
4608	MYBPH	myosin binding protein H [Source:HGNC Symbol;Acc:HGNC:7552]		HALLMARK_MYOGENESIS
4618	MYF6	myogenic factor 6 [Source:HGNC Symbol;Acc:HGNC:7566]		HALLMARK_MYOGENESIS
4619	MYH1	myosin heavy chain 1 [Source:HGNC Symbol;Acc:HGNC:7567]		HALLMARK_MYOGENESIS
4620	MYH2	myosin heavy chain 2 [Source:HGNC Symbol;Acc:HGNC:7572]		HALLMARK_MYOGENESIS
5816	PVALB	parvalbumin [Source:HGNC Symbol;Acc:HGNC:9704]		HALLMARK_MYOGENESIS
6649	SOD3	superoxide dismutase 3 [Source:HGNC Symbol;Acc:HGNC:11181]		HALLMARK_MYOGENESIS
7125	TNNC2	troponin C2, fast skeletal type [Source:HGNC Symbol;Acc:HGNC:11944]		HALLMARK_MYOGENESIS
7140	TNNT3	troponin T3, fast skeletal type [Source:HGNC Symbol;Acc:HGNC:11950]		HALLMARK_MYOGENESIS
844	CASQ1	calsequestrin 1 [Source:HGNC Symbol;Acc:HGNC:1512]		HALLMARK_MYOGENESIS
845	CASQ2	calsequestrin 2 [Source:HGNC Symbol;Acc:HGNC:1513]		HALLMARK_MYOGENESIS
8736	MYOM1	myomesin 1 [Source:HGNC Symbol;Acc:HGNC:7613]		HALLMARK_MYOGENESIS
6352	CCL5	C-C motif chemokine ligand 5 [Source:HGNC Symbol;Acc:HGNC:10632]			HALLMARK_INFLAMMATORY_RESPONSE	HALLMARK_ALLOGRAFT_REJECTION		HALLMARK_COMPLEMENT
3249	HPN	hepsin [Source:HGNC Symbol;Acc:HGNC:5155]			HALLMARK_INFLAMMATORY_RESPONSE		HALLMARK_COAGULATION
1604	CD55	CD55 molecule (Cromer blood group) [Source:HGNC Symbol;Acc:HGNC:2665]			HALLMARK_INFLAMMATORY_RESPONSE			HALLMARK_COMPLEMENT
10148	EBI3	Epstein-Barr virus induced 3 [Source:HGNC Symbol;Acc:HGNC:3129]			HALLMARK_INFLAMMATORY_RESPONSE					HALLMARK_IL6_JAK_STAT3_SIGNALING
3604	TNFRSF9	TNF receptor superfamily member 9 [Source:HGNC Symbol;Acc:HGNC:11924]			HALLMARK_INFLAMMATORY_RESPONSE
9034	CCRL2	C-C motif chemokine receptor like 2 [Source:HGNC Symbol;Acc:HGNC:1612]			HALLMARK_INFLAMMATORY_RESPONSE
3576	CXCL8	C-X-C motif chemokine ligand 8 [Source:HGNC Symbol;Acc:HGNC:6025]			HALLMARK_INFLAMMATORY_RESPONSE
27074	LAMP3	lysosomal associated membrane protein 3 [Source:HGNC Symbol;Acc:HGNC:14582]			HALLMARK_INFLAMMATORY_RESPONSE
10886	NPFFR2	neuropeptide FF receptor 2 [Source:HGNC Symbol;Acc:HGNC:4525]			HALLMARK_INFLAMMATORY_RESPONSE
29933	GPR132	G protein-coupled receptor 132 [Source:HGNC Symbol;Acc:HGNC:17482]			HALLMARK_INFLAMMATORY_RESPONSE
5008	OSM	oncostatin M [Source:HGNC Symbol;Acc:HGNC:8506]			HALLMARK_INFLAMMATORY_RESPONSE
5027	P2RX7	purinergic receptor P2X 7 [Source:HGNC Symbol;Acc:HGNC:8537]			HALLMARK_INFLAMMATORY_RESPONSE
6098	ROS1	ROS proto-oncogene 1, receptor tyrosine kinase [Source:HGNC Symbol;Acc:HGNC:10261]			HALLMARK_INFLAMMATORY_RESPONSE
728	C5AR1	complement C5a receptor 1 [Source:HGNC Symbol;Acc:HGNC:1338]			HALLMARK_INFLAMMATORY_RESPONSE
7439	BEST1	bestrophin 1 [Source:HGNC Symbol;Acc:HGNC:12703]			HALLMARK_INFLAMMATORY_RESPONSE
9966	TNFSF15	TNF superfamily member 15 [Source:HGNC Symbol;Acc:HGNC:11931]			HALLMARK_INFLAMMATORY_RESPONSE
717	C2	complement C2 [Source:HGNC Symbol;Acc:HGNC:1248]				HALLMARK_ALLOGRAFT_REJECTION	HALLMARK_COAGULATION	HALLMARK_COMPLEMENT
7124	TNF	tumor necrosis factor [Source:HGNC Symbol;Acc:HGNC:11892]				HALLMARK_ALLOGRAFT_REJECTION				HALLMARK_IL6_JAK_STAT3_SIGNALING
1230	CCR1	C-C motif chemokine receptor 1 [Source:HGNC Symbol;Acc:HGNC:1602]				HALLMARK_ALLOGRAFT_REJECTION				HALLMARK_IL6_JAK_STAT3_SIGNALING
3594	IL12RB1	interleukin 12 receptor subunit beta 1 [Source:HGNC Symbol;Acc:HGNC:5971]				HALLMARK_ALLOGRAFT_REJECTION				HALLMARK_IL6_JAK_STAT3_SIGNALING
941	CD80	CD80 molecule [Source:HGNC Symbol;Acc:HGNC:1700]				HALLMARK_ALLOGRAFT_REJECTION					HALLMARK_KRAS_SIGNALING_DN
8477	GPR65	G protein-coupled receptor 65 [Source:HGNC Symbol;Acc:HGNC:4517]				HALLMARK_ALLOGRAFT_REJECTION
5777	PTPN6	protein tyrosine phosphatase non-receptor type 6 [Source:HGNC Symbol;Acc:HGNC:9658]				HALLMARK_ALLOGRAFT_REJECTION
3135	HLA-G	major histocompatibility complex, class I, G [Source:HGNC Symbol;Acc:HGNC:4964]				HALLMARK_ALLOGRAFT_REJECTION
5551	PRF1	perforin 1 [Source:HGNC Symbol;Acc:HGNC:9360]				HALLMARK_ALLOGRAFT_REJECTION
16	AARS1	alanyl-tRNA synthetase 1 [Source:HGNC Symbol;Acc:HGNC:20]				HALLMARK_ALLOGRAFT_REJECTION
3683	ITGAL	integrin subunit alpha L [Source:HGNC Symbol;Acc:HGNC:6148]				HALLMARK_ALLOGRAFT_REJECTION
5582	PRKCG	protein kinase C gamma [Source:HGNC Symbol;Acc:HGNC:9402]				HALLMARK_ALLOGRAFT_REJECTION
56253	CRTAM	cytotoxic and regulatory T cell molecule [Source:HGNC Symbol;Acc:HGNC:24313]				HALLMARK_ALLOGRAFT_REJECTION
729230	CCR2	C-C motif chemokine receptor 2 [Source:HGNC Symbol;Acc:HGNC:1603]				HALLMARK_ALLOGRAFT_REJECTION
5055	SERPINB2	serpin family B member 2 [Source:HGNC Symbol;Acc:HGNC:8584]					HALLMARK_COAGULATION	HALLMARK_COMPLEMENT			HALLMARK_KRAS_SIGNALING_DN
3172	HNF4A	hepatocyte nuclear factor 4 alpha [Source:HGNC Symbol;Acc:HGNC:5024]					HALLMARK_COAGULATION	HALLMARK_COMPLEMENT				HALLMARK_XENOBIOTIC_METABOLISM
164656	TMPRSS6	transmembrane serine protease 6 [Source:HGNC Symbol;Acc:HGNC:16517]					HALLMARK_COAGULATION	HALLMARK_COMPLEMENT
4317	MMP8	matrix metallopeptidase 8 [Source:HGNC Symbol;Acc:HGNC:7175]					HALLMARK_COAGULATION	HALLMARK_COMPLEMENT
2	A2M	alpha-2-macroglobulin [Source:HGNC Symbol;Acc:HGNC:7]					HALLMARK_COAGULATION			HALLMARK_IL6_JAK_STAT3_SIGNALING
4312	MMP1	matrix metallopeptidase 1 [Source:HGNC Symbol;Acc:HGNC:7155]					HALLMARK_COAGULATION
4314	MMP3	matrix metallopeptidase 3 [Source:HGNC Symbol;Acc:HGNC:7173]					HALLMARK_COAGULATION
5624	PROC	protein C, inactivator of coagulation factors Va and VIIIa [Source:HGNC Symbol;Acc:HGNC:9451]					HALLMARK_COAGULATION
978	CDA	cytidine deaminase [Source:HGNC Symbol;Acc:HGNC:1712]						HALLMARK_COMPLEMENT				HALLMARK_XENOBIOTIC_METABOLISM
4057	LTF	lactotransferrin [Source:HGNC Symbol;Acc:HGNC:6720]						HALLMARK_COMPLEMENT
2219	FCN1	ficolin 1 [Source:HGNC Symbol;Acc:HGNC:3623]						HALLMARK_COMPLEMENT
3684	ITGAM	integrin subunit alpha M [Source:HGNC Symbol;Acc:HGNC:6149]						HALLMARK_COMPLEMENT
4322	MMP13	matrix metallopeptidase 13 [Source:HGNC Symbol;Acc:HGNC:7159]						HALLMARK_COMPLEMENT
202	CRYBG1	crystallin beta-gamma domain containing 1 [Source:HGNC Symbol;Acc:HGNC:356]							HALLMARK_APICAL_SURFACE
4118	MAL	mal, T cell differentiation protein [Source:HGNC Symbol;Acc:HGNC:6817]							HALLMARK_APICAL_SURFACE
50617	ATP6V0A4	ATPase H+ transporting V0 subunit a4 [Source:HGNC Symbol;Acc:HGNC:866]							HALLMARK_APICAL_SURFACE
5205	ATP8B1	ATPase phospholipid transporting 8B1 [Source:HGNC Symbol;Acc:HGNC:3706]							HALLMARK_APICAL_SURFACE
5314	PKHD1	PKHD1 ciliary IPT domain containing fibrocystin/polyductin [Source:HGNC Symbol;Acc:HGNC:9016]							HALLMARK_APICAL_SURFACE
84632	AFAP1L2	actin filament associated protein 1 like 2 [Source:HGNC Symbol;Acc:HGNC:25901]							HALLMARK_APICAL_SURFACE
3563	IL3RA	interleukin 3 receptor subunit alpha [Source:HGNC Symbol;Acc:HGNC:6012]								HALLMARK_IL6_JAK_STAT3_SIGNALING
83729	INHBE	inhibin subunit beta E [Source:HGNC Symbol;Acc:HGNC:24029]								HALLMARK_IL6_JAK_STAT3_SIGNALING
4599	MX1	MX dynamin like GTPase 1 [Source:HGNC Symbol;Acc:HGNC:7532]									HALLMARK_KRAS_SIGNALING_DN
8900	CCNA1	cyclin A1 [Source:HGNC Symbol;Acc:HGNC:1577]									HALLMARK_KRAS_SIGNALING_DN
3866	KRT15	keratin 15 [Source:HGNC Symbol;Acc:HGNC:6421]									HALLMARK_KRAS_SIGNALING_DN
1950	EGF	epidermal growth factor [Source:HGNC Symbol;Acc:HGNC:3229]									HALLMARK_KRAS_SIGNALING_DN
23676	SMPX	small muscle protein X-linked [Source:HGNC Symbol;Acc:HGNC:11122]									HALLMARK_KRAS_SIGNALING_DN
4868	NPHS1	NPHS1 adhesion molecule, nephrin [Source:HGNC Symbol;Acc:HGNC:7908]									HALLMARK_KRAS_SIGNALING_DN
51168	MYO15A	myosin XVA [Source:HGNC Symbol;Acc:HGNC:7594]									HALLMARK_KRAS_SIGNALING_DN
54842	MFSD6	major facilitator superfamily domain containing 6 [Source:HGNC Symbol;Acc:HGNC:24711]									HALLMARK_KRAS_SIGNALING_DN
225	ABCD2	ATP binding cassette subfamily D member 2 [Source:HGNC Symbol;Acc:HGNC:66]										HALLMARK_XENOBIOTIC_METABOLISM
6539	SLC6A12	solute carrier family 6 member 12 [Source:HGNC Symbol;Acc:HGNC:11045]										HALLMARK_XENOBIOTIC_METABOLISM
10653	SPINT2	serine peptidase inhibitor, Kunitz type 2 [Source:HGNC Symbol;Acc:HGNC:11247]										HALLMARK_XENOBIOTIC_METABOLISM
26998	FETUB	fetuin B [Source:HGNC Symbol;Acc:HGNC:3658]										HALLMARK_XENOBIOTIC_METABOLISM
3294	HSD17B2	hydroxysteroid 17-beta dehydrogenase 2 [Source:HGNC Symbol;Acc:HGNC:5211]										HALLMARK_XENOBIOTIC_METABOLISM
53	ACP2	acid phosphatase 2, lysosomal [Source:HGNC Symbol;Acc:HGNC:123]										HALLMARK_XENOBIOTIC_METABOLISM
7498	XDH	xanthine dehydrogenase [Source:HGNC Symbol;Acc:HGNC:12805]										HALLMARK_XENOBIOTIC_METABOLISM
8856	NR1I2	nuclear receptor subfamily 1 group I member 2 [Source:HGNC Symbol;Acc:HGNC:7968]
20	ABCA2	ATP binding cassette subfamily A member 2 [Source:HGNC Symbol;Acc:HGNC:32]
10133	OPTN	optineurin [Source:HGNC Symbol;Acc:HGNC:17142]
10351	ABCA8	ATP binding cassette subfamily A member 8 [Source:HGNC Symbol;Acc:HGNC:38]
189	AGXT	alanine--glyoxylate and serine--pyruvate aminotransferase [Source:HGNC Symbol;Acc:HGNC:341]
8424	BBOX1	gamma-butyrobetaine hydroxylase 1 [Source:HGNC Symbol;Acc:HGNC:964]
9023	CH25H	cholesterol 25-hydroxylase [Source:HGNC Symbol;Acc:HGNC:1907]
3914	LAMB3	laminin subunit beta 3 [Source:HGNC Symbol;Acc:HGNC:6490]
1960	EGR3	early growth response 3 [Source:HGNC Symbol;Acc:HGNC:3240]
1959	EGR2	early growth response 2 [Source:HGNC Symbol;Acc:HGNC:3239]
687	KLF9	Kruppel like factor 9 [Source:HGNC Symbol;Acc:HGNC:1123]
8013	NR4A3	nuclear receptor subfamily 4 group A member 3 [Source:HGNC Symbol;Acc:HGNC:7982]
9249	DHRS3	dehydrogenase/reductase 3 [Source:HGNC Symbol;Acc:HGNC:17693]
64866	CDCP1	CUB domain containing protein 1 [Source:HGNC Symbol;Acc:HGNC:24357]
825	CAPN3	calpain 3 [Source:HGNC Symbol;Acc:HGNC:1480]
84525	HOPX	HOP homeobox [Source:HGNC Symbol;Acc:HGNC:24961]
9173	IL1RL1	interleukin 1 receptor like 1 [Source:HGNC Symbol;Acc:HGNC:5998]
999	CDH1	cadherin 1 [Source:HGNC Symbol;Acc:HGNC:1748]
794	CALB2	calbindin 2 [Source:HGNC Symbol;Acc:HGNC:1435]
9080	CLDN9	claudin 9 [Source:HGNC Symbol;Acc:HGNC:2051]
1308	COL17A1	collagen type XVII alpha 1 chain [Source:HGNC Symbol;Acc:HGNC:2194]
2886	GRB7	growth factor receptor bound protein 7 [Source:HGNC Symbol;Acc:HGNC:4567]
4892	NRAP	nebulin related anchoring protein [Source:HGNC Symbol;Acc:HGNC:7988]
3106	HLA-B	major histocompatibility complex, class I, B [Source:HGNC Symbol;Acc:HGNC:4932]
3663	IRF5	interferon regulatory factor 5 [Source:HGNC Symbol;Acc:HGNC:6120]
55016	MARCHF1	membrane associated ring-CH-type finger 1 [Source:HGNC Symbol;Acc:HGNC:26077]
6398	SECTM1	secreted and transmembrane 1 [Source:HGNC Symbol;Acc:HGNC:10707]
84166	NLRC5	NLR family CARD domain containing 5 [Source:HGNC Symbol;Acc:HGNC:29933]
27134	TJP3	tight junction protein 3 [Source:HGNC Symbol;Acc:HGNC:11829]
64699	TMPRSS3	transmembrane serine protease 3 [Source:HGNC Symbol;Acc:HGNC:11877]
5733	PTGER3	prostaglandin E receptor 3 [Source:HGNC Symbol;Acc:HGNC:9595]
3082	HGF	hepatocyte growth factor [Source:HGNC Symbol;Acc:HGNC:4893]
90427	BMF	Bcl2 modifying factor [Source:HGNC Symbol;Acc:HGNC:24132]
25890	ABI3BP	ABI family member 3 binding protein [Source:HGNC Symbol;Acc:HGNC:17265]
6586	SLIT3	slit guidance ligand 3 [Source:HGNC Symbol;Acc:HGNC:11087]
7424	VEGFC	vascular endothelial growth factor C [Source:HGNC Symbol;Acc:HGNC:12682]
54463	RETREG1	reticulophagy regulator 1 [Source:HGNC Symbol;Acc:HGNC:25964]
64284	RAB17	RAB17, member RAS oncogene family [Source:HGNC Symbol;Acc:HGNC:16523]
1047	CLGN	calmegin [Source:HGNC Symbol;Acc:HGNC:2060]
11144	DMC1	DNA meiotic recombinase 1 [Source:HGNC Symbol;Acc:HGNC:2927]
3010	H1-6	H1.6 linker histone, cluster member [Source:HGNC Symbol;Acc:HGNC:4720]
51298	THEG	theg spermatid protein [Source:HGNC Symbol;Acc:HGNC:13706]
5244	ABCB4	ATP binding cassette subfamily B member 4 [Source:HGNC Symbol;Acc:HGNC:45]
57761	TRIB3	tribbles pseudokinase 3 [Source:HGNC Symbol;Acc:HGNC:16228]
27071	DAPP1	dual adaptor of phosphotyrosine and 3-phosphoinositides 1 [Source:HGNC Symbol;Acc:HGNC:16500]
31	ACACA	acetyl-CoA carboxylase alpha [Source:HGNC Symbol;Acc:HGNC:84]
108	ADCY2	adenylate cyclase 2 [Source:HGNC Symbol;Acc:HGNC:233]
8822	FGF17	fibroblast growth factor 17 [Source:HGNC Symbol;Acc:HGNC:3673]
55281	TMEM140	transmembrane protein 140 [Source:HGNC Symbol;Acc:HGNC:21870]
116496	NIBAN1	niban apoptosis regulator 1 [Source:HGNC Symbol;Acc:HGNC:16784]
3642	INSM1	INSM transcriptional repressor 1 [Source:HGNC Symbol;Acc:HGNC:6090]
3134	HLA-F	major histocompatibility complex, class I, F [Source:HGNC Symbol;Acc:HGNC:4963]
4072	EPCAM	epithelial cell adhesion molecule [Source:HGNC Symbol;Acc:HGNC:11529]
9	NAT1	N-acetyltransferase 1 [Source:HGNC Symbol;Acc:HGNC:7645]
27121	DKK4	dickkopf WNT signaling pathway inhibitor 4 [Source:HGNC Symbol;Acc:HGNC:2894]
7475	WNT6	Wnt family member 6 [Source:HGNC Symbol;Acc:HGNC:12785]
35	ACADS	acyl-CoA dehydrogenase short chain [Source:HGNC Symbol;Acc:HGNC:90]
2167	FABP4	fatty acid binding protein 4 [Source:HGNC Symbol;Acc:HGNC:3559]
1463	NCAN	neurocan [Source:HGNC Symbol;Acc:HGNC:2465]
3798	KIF5A	kinesin family member 5A [Source:HGNC Symbol;Acc:HGNC:6323]
54800	KLHL24	kelch like family member 24 [Source:HGNC Symbol;Acc:HGNC:25947]
4094	MAF	MAF bZIP transcription factor [Source:HGNC Symbol;Acc:HGNC:6776]
58476	TP53INP2	tumor protein p53 inducible nuclear protein 2 [Source:HGNC Symbol;Acc:HGNC:16104]
55586	MIOX	myo-inositol oxygenase [Source:HGNC Symbol;Acc:HGNC:14522]
6521	SLC4A1	solute carrier family 4 member 1 (Diego blood group) [Source:HGNC Symbol;Acc:HGNC:11027]
6710	SPTB	spectrin beta, erythrocytic [Source:HGNC Symbol;Acc:HGNC:11274]
773	CACNA1A	calcium voltage-gated channel subunit alpha1 A [Source:HGNC Symbol;Acc:HGNC:1388]
4155	MBP	myelin basic protein [Source:HGNC Symbol;Acc:HGNC:6925]
1	A1BG	alpha-1-B glycoprotein [Source:HGNC Symbol;Acc:HGNC:5]
10	NAT2	N-acetyltransferase 2 [Source:HGNC Symbol;Acc:HGNC:7646]
100126297	MIR300	microRNA 300 [Source:HGNC Symbol;Acc:HGNC:33636]
100126308	MIR541	microRNA 541 [Source:HGNC Symbol;Acc:HGNC:33650]
100126345	MIR889	microRNA 889 [Source:HGNC Symbol;Acc:HGNC:33651]
100129801	RPL12P37	ribosomal protein L12 pseudogene 37 [Source:HGNC Symbol;Acc:HGNC:35565]
100130827	SBK3	SH3 domain binding kinase family member 3 [Source:HGNC Symbol;Acc:HGNC:44121]
100132463	CLDN24	claudin 24 [Source:HGNC Symbol;Acc:HGNC:37200]
100132677	BSN-DT	BSN divergent transcript [Source:HGNC Symbol;Acc:HGNC:42445]
100144597	LINC01056	long intergenic non-protein coding RNA 1056 [Source:HGNC Symbol;Acc:HGNC:49050]
100144604	LINC00930	long intergenic non-protein coding RNA 930 [Source:HGNC Symbol;Acc:HGNC:48620]
100271253	RPS3AP24	RPS3A pseudogene 24 [Source:HGNC Symbol;Acc:HGNC:36267]
100289211	LINC00624	long intergenic non-protein coding RNA 624 [Source:HGNC Symbol;Acc:HGNC:44254]
100302157	MIR1185-1	microRNA 1185-1 [Source:HGNC Symbol;Acc:HGNC:35257]
100302209	MIR1185-2	microRNA 1185-2 [Source:HGNC Symbol;Acc:HGNC:35254]
100302666	CSPG4P13	chondroitin sulfate proteoglycan 4 pseudogene 13 [Source:HGNC Symbol;Acc:HGNC:49195]
100302751	NCLP1	nucleolin pseudogene 1 [Source:HGNC Symbol;Acc:HGNC:35472]
100312803	VN1R110P	vomeronasal 1 receptor 110 pseudogene [Source:HGNC Symbol;Acc:HGNC:37438]
100313806	MIR1255B1	microRNA 1255b-1 [Source:HGNC Symbol;Acc:HGNC:35366]
100422870	MIR3180-1	microRNA 3180-1 [Source:HGNC Symbol;Acc:HGNC:38382]
100422943	MIR3189	microRNA 3189 [Source:HGNC Symbol;Acc:HGNC:38307]
100505875	LINC01088	long intergenic non-protein coding RNA 1088 [Source:HGNC Symbol;Acc:HGNC:49148]
100506035	LINC00989	long intergenic non-protein coding RNA 989 [Source:HGNC Symbol;Acc:HGNC:48918]
100506736	SLFN12L	schlafen family member 12 like [Source:HGNC Symbol;Acc:HGNC:33920]
100507003	GFY	golgi associated olfactory signaling regulator [Source:HGNC Symbol;Acc:HGNC:44663]
100507421	TMEM178B	transmembrane protein 178B [Source:HGNC Symbol;Acc:HGNC:44112]
100507632	LINC00968	long intergenic non-protein coding RNA 968 [Source:HGNC Symbol;Acc:HGNC:48727]
100507674	MARK2P9	microtubule affinity regulating kinase 2 pseudogene 9 [Source:HGNC Symbol;Acc:HGNC:39800]
100533665	PTCHD3P3	patched domain containing 3 pseudogene 3 [Source:HGNC Symbol;Acc:HGNC:44947]
100616318	MIR4664	microRNA 4664 [Source:HGNC Symbol;Acc:HGNC:41777]
1007	CDH9	cadherin 9 [Source:HGNC Symbol;Acc:HGNC:1768]
100861569	YBX1P5	Y-box binding protein 1 pseudogene 5 [Source:HGNC Symbol;Acc:HGNC:42426]
100874241	STARD13-AS	STARD13 antisense RNA [Source:HGNC Symbol;Acc:HGNC:40873]
100874259	SLC25A30-AS1	SLC25A30 antisense RNA 1 [Source:HGNC Symbol;Acc:HGNC:42795]
100874399	IMPDH1P10	inosine monophosphate dehydrogenase 1 pseudogene 10 [Source:HGNC Symbol;Acc:HGNC:33965]
100874518	ATP8A2P3	ATPase phospholipid transporting 8A2 pseudogene 3 [Source:HGNC Symbol;Acc:HGNC:42641]
100996569	NAMA	non-protein coding RNA, associated with MAP kinase pathway and growth arrest [Source:HGNC Symbol;Acc:HGNC:42408]
10178	TENM1	teneurin transmembrane protein 1 [Source:HGNC Symbol;Acc:HGNC:8117]
101927224	LINC01049	long intergenic non-protein coding RNA 1049 [Source:HGNC Symbol;Acc:HGNC:49043]
10232	MSLN	mesothelin [Source:HGNC Symbol;Acc:HGNC:7371]
102466227	MIR7162	microRNA 7162 [Source:HGNC Symbol;Acc:HGNC:50189]
102723626	TUBB8P8	tubulin beta 8 class VIII pseudogene 8 [Source:HGNC Symbol;Acc:HGNC:42346]
102724231	C3orf86	chromosome 3 putative open reading frame 86 [Source:HGNC Symbol;Acc:HGNC:44570]
10317	B3GALT5	beta-1,3-galactosyltransferase 5 [Source:HGNC Symbol;Acc:HGNC:920]
105616982	LINC01047	long intergenic non-protein coding RNA 1047 [Source:HGNC Symbol;Acc:HGNC:49041]
106144578	LINC00604	long intergenic non-protein coding RNA 604 [Source:HGNC Symbol;Acc:HGNC:43924]
106479042	MTATP8P2	MT-ATP8 pseudogene 2 [Source:HGNC Symbol;Acc:HGNC:44572]
106480578	RNU6-403P	RNA, U6 small nuclear 403, pseudogene [Source:HGNC Symbol;Acc:HGNC:47366]
106480990	RN7SL251P	RNA, 7SL, cytoplasmic 251, pseudogene [Source:HGNC Symbol;Acc:HGNC:46267]
10739	RFPL2	ret finger protein like 2 [Source:HGNC Symbol;Acc:HGNC:9979]
107984009	LINC00415	long intergenic non-protein coding RNA 415 [Source:HGNC Symbol;Acc:HGNC:42748]
10800	CYSLTR1	cysteinyl leukotriene receptor 1 [Source:HGNC Symbol;Acc:HGNC:17451]
10826	FAXDC2	fatty acid hydroxylase domain containing 2 [Source:HGNC Symbol;Acc:HGNC:1334]
10878	CFHR3	complement factor H related 3 [Source:HGNC Symbol;Acc:HGNC:16980]
10903	MTMR11	myotubularin related protein 11 [Source:HGNC Symbol;Acc:HGNC:24307]
10930	APOBEC2	apolipoprotein B mRNA editing enzyme catalytic subunit 2 [Source:HGNC Symbol;Acc:HGNC:605]
10993	SDS	serine dehydratase [Source:HGNC Symbol;Acc:HGNC:10691]
11	NATP	N-acetyltransferase pseudogene [Source:HGNC Symbol;Acc:HGNC:15]
11009	IL24	interleukin 24 [Source:HGNC Symbol;Acc:HGNC:11346]
11067	DEPP1	DEPP1 autophagy regulator [Source:HGNC Symbol;Acc:HGNC:23355]
11075	STMN2	stathmin 2 [Source:HGNC Symbol;Acc:HGNC:10577]
11240	PADI2	peptidyl arginine deiminase 2 [Source:HGNC Symbol;Acc:HGNC:18341]
11262	SP140	SP140 nuclear body protein [Source:HGNC Symbol;Acc:HGNC:17133]
1129	CHRM2	cholinergic receptor muscarinic 2 [Source:HGNC Symbol;Acc:HGNC:1951]
113091	PTH2	parathyroid hormone 2 [Source:HGNC Symbol;Acc:HGNC:30828]
11314	CD300A	CD300a molecule [Source:HGNC Symbol;Acc:HGNC:19319]
113157	RPLP0P2	ribosomal protein lateral stalk subunit P0 pseudogene 2 [Source:HGNC Symbol;Acc:HGNC:17960]
113730	KLHDC7B	kelch domain containing 7B [Source:HGNC Symbol;Acc:HGNC:25145]
114	ADCY8	adenylate cyclase 8 [Source:HGNC Symbol;Acc:HGNC:239]
1141	CHRNB2	cholinergic receptor nicotinic beta 2 subunit [Source:HGNC Symbol;Acc:HGNC:1962]
114780	PKD1L2	polycystin 1 like 2 (gene/pseudogene) [Source:HGNC Symbol;Acc:HGNC:21715]
114784	CSMD2	CUB and Sushi multiple domains 2 [Source:HGNC Symbol;Acc:HGNC:19290]
114897	C1QTNF1	C1q and TNF related 1 [Source:HGNC Symbol;Acc:HGNC:14324]
114907	FBXO32	F-box protein 32 [Source:HGNC Symbol;Acc:HGNC:16731]
115265	DDIT4L	DNA damage inducible transcript 4 like [Source:HGNC Symbol;Acc:HGNC:30555]
115861	NXNL1	nucleoredoxin like 1 [Source:HGNC Symbol;Acc:HGNC:25179]
116211	TM4SF19	transmembrane 4 L six family member 19 [Source:HGNC Symbol;Acc:HGNC:25167]
116729	PPP1R27	protein phosphatase 1 regulatory subunit 27 [Source:HGNC Symbol;Acc:HGNC:16813]
117286	CIB3	calcium and integrin binding family member 3 [Source:HGNC Symbol;Acc:HGNC:24580]
117583	PARD3B	par-3 family cell polarity regulator beta [Source:HGNC Symbol;Acc:HGNC:14446]
1187	CLCNKA	chloride voltage-gated channel Ka [Source:HGNC Symbol;Acc:HGNC:2026]
118932	ANKRD22	ankyrin repeat domain 22 [Source:HGNC Symbol;Acc:HGNC:28321]
119587	CPXM2	carboxypeptidase X, M14 family member 2 [Source:HGNC Symbol;Acc:HGNC:26977]
123722	FSD2	fibronectin type III and SPRY domain containing 2 [Source:HGNC Symbol;Acc:HGNC:18024]
124404	SEPTIN12	septin 12 [Source:HGNC Symbol;Acc:HGNC:26348]
124857	WFIKKN2	WAP, follistatin/kazal, immunoglobulin, kunitz and netrin domain containing 2 [Source:HGNC Symbol;Acc:HGNC:30916]
124925	SEZ6	seizure related 6 homolog [Source:HGNC Symbol;Acc:HGNC:15955]
124976	SPNS2	sphingolipid transporter 2 [Source:HGNC Symbol;Acc:HGNC:26992]
125931	CEACAM20	CEA cell adhesion molecule 20 [Source:HGNC Symbol;Acc:HGNC:24879]
126014	OSCAR	osteoclast associated Ig-like receptor [Source:HGNC Symbol;Acc:HGNC:29960]
126147	NTN5	netrin 5 [Source:HGNC Symbol;Acc:HGNC:25208]
126353	MISP	mitotic spindle positioning [Source:HGNC Symbol;Acc:HGNC:27000]
126520	PLK5	polo like kinase 5 (inactive) [Source:HGNC Symbol;Acc:HGNC:27001]
127254	ERICH3	glutamate rich 3 [Source:HGNC Symbol;Acc:HGNC:25346]
127294	MYOM3	myomesin 3 [Source:HGNC Symbol;Acc:HGNC:26679]
127845	GOLT1A	golgi transport 1A [Source:HGNC Symbol;Acc:HGNC:24766]
1285	COL4A3	collagen type IV alpha 3 chain [Source:HGNC Symbol;Acc:HGNC:2204]
1286	COL4A4	collagen type IV alpha 4 chain [Source:HGNC Symbol;Acc:HGNC:2206]
128826	MIR1-1HG	MIR1-1 host gene [Source:HGNC Symbol;Acc:HGNC:16159]
128876	FAM83C	family with sequence similarity 83 member C [Source:HGNC Symbol;Acc:HGNC:16121]
129446	XIRP2	xin actin binding repeat containing 2 [Source:HGNC Symbol;Acc:HGNC:14303]
129852	C2orf73	chromosome 2 open reading frame 73 [Source:HGNC Symbol;Acc:HGNC:26861]
13	AADAC	arylacetamide deacetylase [Source:HGNC Symbol;Acc:HGNC:17]
130367	SGPP2	sphingosine-1-phosphate phosphatase 2 [Source:HGNC Symbol;Acc:HGNC:19953]
130399	ACVR1C	activin A receptor type 1C [Source:HGNC Symbol;Acc:HGNC:18123]
1305	COL13A1	collagen type XIII alpha 1 chain [Source:HGNC Symbol;Acc:HGNC:2190]
131096	KCNH8	potassium voltage-gated channel subfamily H member 8 [Source:HGNC Symbol;Acc:HGNC:18864]
131368	ZPLD1	zona pellucida like domain containing 1 [Source:HGNC Symbol;Acc:HGNC:27022]
131377	KLHL40	kelch like family member 40 [Source:HGNC Symbol;Acc:HGNC:30372]
131909	FAM172BP	family with sequence similarity 172 member B, pseudogene [Source:HGNC Symbol;Acc:HGNC:34336]
132228	LSMEM2	leucine rich single-pass membrane protein 2 [Source:HGNC Symbol;Acc:HGNC:26781]
1331	COX5BP2	cytochrome c oxidase subunit 5B pseudogene 2 [Source:HGNC Symbol;Acc:HGNC:2271]
133491	C5orf47	chromosome 5 open reading frame 47 [Source:HGNC Symbol;Acc:HGNC:27026]
134285	TMEM171	transmembrane protein 171 [Source:HGNC Symbol;Acc:HGNC:27031]
137835	TMEM71	transmembrane protein 71 [Source:HGNC Symbol;Acc:HGNC:26572]
139081	MAGEC3	MAGE family member C3 [Source:HGNC Symbol;Acc:HGNC:23798]
14	AAMP	angio associated migratory cell protein [Source:HGNC Symbol;Acc:HGNC:18]
140456	ASB11	ankyrin repeat and SOCS box containing 11 [Source:HGNC Symbol;Acc:HGNC:17186]
140766	ADAMTS14	ADAM metallopeptidase with thrombospondin type 1 motif 14 [Source:HGNC Symbol;Acc:HGNC:14899]
140857	RPL7P3	ribosomal protein L7 pseudogene 3 [Source:HGNC Symbol;Acc:HGNC:16566]
140876	RIPOR3	RIPOR family member 3 [Source:HGNC Symbol;Acc:HGNC:16168]
1412	CRYBA2	crystallin beta A2 [Source:HGNC Symbol;Acc:HGNC:2395]
144110	TMEM86A	transmembrane protein 86A [Source:HGNC Symbol;Acc:HGNC:26890]
145741	C2CD4A	C2 calcium dependent domain containing 4A [Source:HGNC Symbol;Acc:HGNC:33627]
146279	TEKT5	tektin 5 [Source:HGNC Symbol;Acc:HGNC:26554]
146433	IL34	interleukin 34 [Source:HGNC Symbol;Acc:HGNC:28529]
146845	CFAP52	cilia and flagella associated protein 52 [Source:HGNC Symbol;Acc:HGNC:16053]
146862	UNC45B	unc-45 myosin chaperone B [Source:HGNC Symbol;Acc:HGNC:14304]
147372	CCBE1	collagen and calcium binding EGF domains 1 [Source:HGNC Symbol;Acc:HGNC:29426]
147409	DSG4	desmoglein 4 [Source:HGNC Symbol;Acc:HGNC:21307]
147463	ANKRD29	ankyrin repeat domain 29 [Source:HGNC Symbol;Acc:HGNC:27110]
1475	CSTA	cystatin A [Source:HGNC Symbol;Acc:HGNC:2481]
147658	ZNF534	zinc finger protein 534 [Source:HGNC Symbol;Acc:HGNC:26337]
147700	KLC3	kinesin light chain 3 [Source:HGNC Symbol;Acc:HGNC:20717]
147710	IGSF23	immunoglobulin superfamily member 23 [Source:HGNC Symbol;Acc:HGNC:40040]
147968	CAPN12	calpain 12 [Source:HGNC Symbol;Acc:HGNC:13249]
148345	C1orf127	chromosome 1 open reading frame 127 [Source:HGNC Symbol;Acc:HGNC:26730]
148713	PTPRVP	protein tyrosine phosphatase receptor type V, pseudogene [Source:HGNC Symbol;Acc:HGNC:13421]
149499	LRRC71	leucine rich repeat containing 71 [Source:HGNC Symbol;Acc:HGNC:26556]
150372	NFAM1	NFAT activating protein with ITAM motif 1 [Source:HGNC Symbol;Acc:HGNC:29872]
1511	CTSG	cathepsin G [Source:HGNC Symbol;Acc:HGNC:2532]
1521	CTSW	cathepsin W [Source:HGNC Symbol;Acc:HGNC:2546]
1524	CX3CR1	C-X3-C motif chemokine receptor 1 [Source:HGNC Symbol;Acc:HGNC:2558]
154664	ABCA13	ATP binding cassette subfamily A member 13 [Source:HGNC Symbol;Acc:HGNC:14638]
157381	LINC00964	long intergenic non-protein coding RNA 964 [Source:HGNC Symbol;Acc:HGNC:27226]
1576	CYP3A4	cytochrome P450 family 3 subfamily A member 4 [Source:HGNC Symbol;Acc:HGNC:2637]
157855	KCNU1	potassium calcium-activated channel subfamily U member 1 [Source:HGNC Symbol;Acc:HGNC:18867]
158401	SHOC1	shortage in chiasmata 1 [Source:HGNC Symbol;Acc:HGNC:26535]
159963	SLC5A12	solute carrier family 5 member 12 [Source:HGNC Symbol;Acc:HGNC:28750]
161176	SYNE3	spectrin repeat containing nuclear envelope family member 3 [Source:HGNC Symbol;Acc:HGNC:19861]
161198	CLEC14A	C-type lectin domain containing 14A [Source:HGNC Symbol;Acc:HGNC:19832]
161497	STRC	stereocilin [Source:HGNC Symbol;Acc:HGNC:16035]
162514	TRPV3	transient receptor potential cation channel subfamily V member 3 [Source:HGNC Symbol;Acc:HGNC:18084]
162515	SLC16A11	solute carrier family 16 member 11 [Source:HGNC Symbol;Acc:HGNC:23093]
163175	LGI4	leucine rich repeat LGI family member 4 [Source:HGNC Symbol;Acc:HGNC:18712]
163259	DENND2C	DENN domain containing 2C [Source:HGNC Symbol;Acc:HGNC:24748]
164153	UBL4B	ubiquitin like 4B [Source:HGNC Symbol;Acc:HGNC:32309]
165904	XIRP1	xin actin binding repeat containing 1 [Source:HGNC Symbol;Acc:HGNC:14301]
166336	PRICKLE2	prickle planar cell polarity protein 2 [Source:HGNC Symbol;Acc:HGNC:20340]
166348	KBTBD12	kelch repeat and BTB domain containing 12 [Source:HGNC Symbol;Acc:HGNC:25731]
167838	TXLNB	taxilin beta [Source:HGNC Symbol;Acc:HGNC:21617]
168667	BMPER	BMP binding endothelial regulator [Source:HGNC Symbol;Acc:HGNC:24154]
170067	SUPT20HL2	SUPT20H like 2 [Source:HGNC Symbol;Acc:HGNC:31797]
170485	ARF4P2	ADP ribosylation factor 4 pseudogene 2 [Source:HGNC Symbol;Acc:HGNC:16599]
170961	ANKRD24	ankyrin repeat domain 24 [Source:HGNC Symbol;Acc:HGNC:29424]
171558	PTCRA	pre T cell antigen receptor alpha [Source:HGNC Symbol;Acc:HGNC:21290]
1755	DMBT1	deleted in malignant brain tumors 1 [Source:HGNC Symbol;Acc:HGNC:2926]
1770	DNAH9	dynein axonemal heavy chain 9 [Source:HGNC Symbol;Acc:HGNC:2953]
1807	DPYS	dihydropyrimidinase [Source:HGNC Symbol;Acc:HGNC:3013]
1817	DRD5P1	dopamine receptor D5 pseudogene 1 [Source:HGNC Symbol;Acc:HGNC:3027]
1818	DRD5P2	dopamine receptor D5 pseudogene 2 [Source:HGNC Symbol;Acc:HGNC:3028]
183	AGT	angiotensinogen [Source:HGNC Symbol;Acc:HGNC:333]
196549	EEF1DP3	eukaryotic translation elongation factor 1 delta pseudogene 3 [Source:HGNC Symbol;Acc:HGNC:30486]
1995	ELAVL3	ELAV like RNA binding protein 3 [Source:HGNC Symbol;Acc:HGNC:3314]
199786	NIBAN3	niban apoptosis regulator 3 [Source:HGNC Symbol;Acc:HGNC:24130]
200132	TCTEX1D1	Tctex1 domain containing 1 [Source:HGNC Symbol;Acc:HGNC:26882]
200403	VWA3B	von Willebrand factor A domain containing 3B [Source:HGNC Symbol;Acc:HGNC:28385]
200879	LIPH	lipase H [Source:HGNC Symbol;Acc:HGNC:18483]
201305	SPNS3	sphingolipid transporter 3 (putative) [Source:HGNC Symbol;Acc:HGNC:28433]
201456	FBXO15	F-box protein 15 [Source:HGNC Symbol;Acc:HGNC:13617]
202151	RANBP3L	RAN binding protein 3 like [Source:HGNC Symbol;Acc:HGNC:26353]
202915	TMEM184A	transmembrane protein 184A [Source:HGNC Symbol;Acc:HGNC:28797]
2046	EPHA8	EPH receptor A8 [Source:HGNC Symbol;Acc:HGNC:3391]
205655	NBPF21P	NBPF member 21, pseudogene [Source:HGNC Symbol;Acc:HGNC:32001]
2134	EXTL1	exostosin like glycosyltransferase 1 [Source:HGNC Symbol;Acc:HGNC:3515]
219539	YPEL4	yippee like 4 [Source:HGNC Symbol;Acc:HGNC:18328]
220213	OTUD1	OTU deubiquitinase 1 [Source:HGNC Symbol;Acc:HGNC:27346]
220433	RPS4XP16	ribosomal protein S4X pseudogene 16 [Source:HGNC Symbol;Acc:HGNC:36365]
221091	LRRN4CL	LRRN4 C-terminal like [Source:HGNC Symbol;Acc:HGNC:33724]
2220	FCN2	ficolin 2 [Source:HGNC Symbol;Acc:HGNC:3624]
222052	TTC4P1	tetratricopeptide repeat domain 4 pseudogene 1 [Source:HGNC Symbol;Acc:HGNC:12395]
222545	GPRC6A	G protein-coupled receptor class C group 6 member A [Source:HGNC Symbol;Acc:HGNC:18510]
2246	FGF1	fibroblast growth factor 1 [Source:HGNC Symbol;Acc:HGNC:3665]
22885	ABLIM3	actin binding LIM protein family member 3 [Source:HGNC Symbol;Acc:HGNC:29132]
23025	UNC13A	unc-13 homolog A [Source:HGNC Symbol;Acc:HGNC:23150]
23209	MLC1	modulator of VRAC current 1 [Source:HGNC Symbol;Acc:HGNC:17082]
23217	ZFR2	zinc finger RNA binding protein 2 [Source:HGNC Symbol;Acc:HGNC:29189]
23682	RAB38	RAB38, member RAS oncogene family [Source:HGNC Symbol;Acc:HGNC:9776]
238	ALK	ALK receptor tyrosine kinase [Source:HGNC Symbol;Acc:HGNC:427]
241	ALOX5AP	arachidonate 5-lipoxygenase activating protein [Source:HGNC Symbol;Acc:HGNC:436]
246213	SLC17A8	solute carrier family 17 member 8 [Source:HGNC Symbol;Acc:HGNC:20151]
250	ALPP	alkaline phosphatase, placental [Source:HGNC Symbol;Acc:HGNC:439]
2523	FUT1	fucosyltransferase 1 (H blood group) [Source:HGNC Symbol;Acc:HGNC:4012]
2528	FUT6	fucosyltransferase 6 [Source:HGNC Symbol;Acc:HGNC:4017]
2529	FUT7	fucosyltransferase 7 [Source:HGNC Symbol;Acc:HGNC:4018]
253868	MIR1-1HG-AS1	MIR1-1HG antisense RNA 1 [Source:HGNC Symbol;Acc:HGNC:26393]
254956	MORN5	MORN repeat containing 5 [Source:HGNC Symbol;Acc:HGNC:17841]
255208	TUBB8P9	tubulin beta 8 class VIII pseudogene 9 [Source:HGNC Symbol;Acc:HGNC:42347]
255275	MYADML2	myeloid associated differentiation marker like 2 [Source:HGNC Symbol;Acc:HGNC:34548]
255324	EPGN	epithelial mitogen [Source:HGNC Symbol;Acc:HGNC:17470]
255394	TCP11L2	t-complex 11 like 2 [Source:HGNC Symbol;Acc:HGNC:28627]
255743	NPNT	nephronectin [Source:HGNC Symbol;Acc:HGNC:27405]
256076	COL6A5	collagen type VI alpha 5 chain [Source:HGNC Symbol;Acc:HGNC:26674]
2565	GABRG1	gamma-aminobutyric acid type A receptor subunit gamma1 [Source:HGNC Symbol;Acc:HGNC:4086]
2569	GABRR1	gamma-aminobutyric acid type A receptor subunit rho1 [Source:HGNC Symbol;Acc:HGNC:4090]
256979	SUN3	Sad1 and UNC84 domain containing 3 [Source:HGNC Symbol;Acc:HGNC:22429]
2570	GABRR2	gamma-aminobutyric acid type A receptor subunit rho2 [Source:HGNC Symbol;Acc:HGNC:4091]
257240	KLHL34	kelch like family member 34 [Source:HGNC Symbol;Acc:HGNC:26634]
25802	LMOD1	leiomodin 1 [Source:HGNC Symbol;Acc:HGNC:6647]
25823	TPSG1	tryptase gamma 1 [Source:HGNC Symbol;Acc:HGNC:14134]
259	AMBP	alpha-1-microglobulin/bikunin precursor [Source:HGNC Symbol;Acc:HGNC:453]
259236	TMIE	transmembrane inner ear [Source:HGNC Symbol;Acc:HGNC:30800]
26002	MOXD1	monooxygenase DBH like 1 [Source:HGNC Symbol;Acc:HGNC:21063]
260341	TFAMP1	transcription factor A, mitochondrial pseudogene 1 [Source:HGNC Symbol;Acc:HGNC:11636]
26074	CFAP61	cilia and flagella associated protein 61 [Source:HGNC Symbol;Acc:HGNC:15872]
26232	FBXO2	F-box protein 2 [Source:HGNC Symbol;Acc:HGNC:13581]
26248	OR2K2	olfactory receptor family 2 subfamily K member 2 [Source:HGNC Symbol;Acc:HGNC:8264]
26291	FGF21	fibroblast growth factor 21 [Source:HGNC Symbol;Acc:HGNC:3678]
2642	GCGR	glucagon receptor [Source:HGNC Symbol;Acc:HGNC:4192]
266675	BEST4	bestrophin 4 [Source:HGNC Symbol;Acc:HGNC:17106]
26762	HAVCR1	hepatitis A virus cellular receptor 1 [Source:HGNC Symbol;Acc:HGNC:17866]
26831	RNU5A-1	RNA, U5A small nuclear 1 [Source:HGNC Symbol;Acc:HGNC:10211]
2691	GHRH	growth hormone releasing hormone [Source:HGNC Symbol;Acc:HGNC:4265]
26974	ZNF285	zinc finger protein 285 [Source:HGNC Symbol;Acc:HGNC:13079]
27	ABL2	ABL proto-oncogene 2, non-receptor tyrosine kinase [Source:HGNC Symbol;Acc:HGNC:77]
270	AMPD1	adenosine monophosphate deaminase 1 [Source:HGNC Symbol;Acc:HGNC:468]
27012	KCNV1	potassium voltage-gated channel modifier subfamily V member 1 [Source:HGNC Symbol;Acc:HGNC:18861]
27019	DNAI1	dynein axonemal intermediate chain 1 [Source:HGNC Symbol;Acc:HGNC:2954]
27035	NOX1	NADPH oxidase 1 [Source:HGNC Symbol;Acc:HGNC:7889]
27129	HSPB7	heat shock protein family B (small) member 7 [Source:HGNC Symbol;Acc:HGNC:5249]
27190	IL17B	interleukin 17B [Source:HGNC Symbol;Acc:HGNC:5982]
27283	TINAG	tubulointerstitial nephritis antigen [Source:HGNC Symbol;Acc:HGNC:14599]
27294	DHDH	dihydrodiol dehydrogenase [Source:HGNC Symbol;Acc:HGNC:17887]
2823	GPM6A	glycoprotein M6A [Source:HGNC Symbol;Acc:HGNC:4460]
2825	GPR1	G protein-coupled receptor 1 [Source:HGNC Symbol;Acc:HGNC:4463]
282697	DIS3L2P1	DIS3 like 3'-5' exoribonuclease 2 pseudogene 1 [Source:HGNC Symbol;Acc:HGNC:14021]
282996	RBM20	RNA binding motif protein 20 [Source:HGNC Symbol;Acc:HGNC:27424]
28304	IGHV3OR16-12	immunoglobulin heavy variable 3/OR16-12 (non-functional) [Source:HGNC Symbol;Acc:HGNC:5636]
283050	ZMIZ1-AS1	ZMIZ1 antisense RNA 1 [Source:HGNC Symbol;Acc:HGNC:27433]
283284	IGSF22	immunoglobulin superfamily member 22 [Source:HGNC Symbol;Acc:HGNC:26750]
283310	OTOGL	otogelin like [Source:HGNC Symbol;Acc:HGNC:26901]
283551	LINC01588	long intergenic non-protein coding RNA 1588 [Source:HGNC Symbol;Acc:HGNC:27503]
28369	IGHVII-33-1	immunoglobulin heavy variable (II)-33-1 (pseudogene) [Source:HGNC Symbol;Acc:HGNC:5678]
28396	IGHV4-31	immunoglobulin heavy variable 4-31 [Source:HGNC Symbol;Acc:HGNC:5649]
283994	LINC00868	long intergenic non-protein coding RNA 868 [Source:HGNC Symbol;Acc:HGNC:27562]
2840	GPR17	G protein-coupled receptor 17 [Source:HGNC Symbol;Acc:HGNC:4471]
284257	BOD1L2	biorientation of chromosomes in cell division 1 like 2 [Source:HGNC Symbol;Acc:HGNC:28505]
284348	LYPD5	LY6/PLAUR domain containing 5 [Source:HGNC Symbol;Acc:HGNC:26397]
284361	EMC10	ER membrane protein complex subunit 10 [Source:HGNC Symbol;Acc:HGNC:27609]
284418	FAM71E2	family with sequence similarity 71 member E2 [Source:HGNC Symbol;Acc:HGNC:25278]
284805	C20orf203	chromosome 20 open reading frame 203 [Source:HGNC Symbol;Acc:HGNC:26592]
285025	CCDC141	coiled-coil domain containing 141 [Source:HGNC Symbol;Acc:HGNC:26821]
2897	GRIK1	glutamate ionotropic receptor kainate type subunit 1 [Source:HGNC Symbol;Acc:HGNC:4579]
2984	GUCY2C	guanylate cyclase 2C [Source:HGNC Symbol;Acc:HGNC:4688]
2986	GUCY2F	guanylate cyclase 2F, retinal [Source:HGNC Symbol;Acc:HGNC:4691]
29974	A1CF	APOBEC1 complementation factor [Source:HGNC Symbol;Acc:HGNC:24086]
3	A2MP1	alpha-2-macroglobulin pseudogene 1 [Source:HGNC Symbol;Acc:HGNC:8]
3007	H1-3	H1.3 linker histone, cluster member [Source:HGNC Symbol;Acc:HGNC:4717]
3008	H1-4	H1.4 linker histone, cluster member [Source:HGNC Symbol;Acc:HGNC:4718]
3053	SERPIND1	serpin family D member 1 [Source:HGNC Symbol;Acc:HGNC:4838]
30815	ST6GALNAC6	ST6 N-acetylgalactosaminide alpha-2,6-sialyltransferase 6 [Source:HGNC Symbol;Acc:HGNC:23364]
30816	ERVW-1	endogenous retrovirus group W member 1, envelope [Source:HGNC Symbol;Acc:HGNC:13525]
3152	HMGN2P11	high mobility group nucleosomal binding domain 2 pseudogene 11 [Source:HGNC Symbol;Acc:HGNC:4990]
3196	TLX2	T cell leukemia homeobox 2 [Source:HGNC Symbol;Acc:HGNC:5057]
326342	ADGRE4P	adhesion G protein-coupled receptor E4, pseudogene [Source:HGNC Symbol;Acc:HGNC:19240]
3293	HSD17B3	hydroxysteroid 17-beta dehydrogenase 3 [Source:HGNC Symbol;Acc:HGNC:5212]
338322	NLRP10	NLR family pyrin domain containing 10 [Source:HGNC Symbol;Acc:HGNC:21464]
338645	LUZP2	leucine zipper protein 2 [Source:HGNC Symbol;Acc:HGNC:23206]
338651	KRTAP5-AS1	KRTAP5-1/KRTAP5-2 antisense RNA 1 [Source:HGNC Symbol;Acc:HGNC:27877]
338785	KRT79	keratin 79 [Source:HGNC Symbol;Acc:HGNC:28930]
339541	ARMH1	armadillo like helical domain containing 1 [Source:HGNC Symbol;Acc:HGNC:34345]
339789	LINC00299	long intergenic non-protein coding RNA 299 [Source:HGNC Symbol;Acc:HGNC:27940]
339829	CCDC39	coiled-coil domain containing 39 [Source:HGNC Symbol;Acc:HGNC:25244]
340156	MYLK4	myosin light chain kinase family member 4 [Source:HGNC Symbol;Acc:HGNC:27972]
340273	ABCB5	ATP binding cassette subfamily B member 5 [Source:HGNC Symbol;Acc:HGNC:46]
340359	KLHL38	kelch like family member 38 [Source:HGNC Symbol;Acc:HGNC:34435]
340596	LHFPL1	LHFPL tetraspan subfamily member 1 [Source:HGNC Symbol;Acc:HGNC:6587]
340706	VWA2	von Willebrand factor A domain containing 2 [Source:HGNC Symbol;Acc:HGNC:24709]
340811	AKR1C8P	aldo-keto reductase family 1 member C8, pseudogene [Source:HGNC Symbol;Acc:HGNC:23469]
341947	COX8C	cytochrome c oxidase subunit 8C [Source:HGNC Symbol;Acc:HGNC:24382]
343035	RD3	retinal degeneration 3, GUCY2D regulator [Source:HGNC Symbol;Acc:HGNC:19689]
343263	MYBPHL	myosin binding protein H like [Source:HGNC Symbol;Acc:HGNC:30434]
344901	OSTN	osteocrin [Source:HGNC Symbol;Acc:HGNC:29961]
345274	SLC10A6	solute carrier family 10 member 6 [Source:HGNC Symbol;Acc:HGNC:30603]
346007	EYS	eyes shut homolog [Source:HGNC Symbol;Acc:HGNC:21555]
346562	GNAT3	G protein subunit alpha transducin 3 [Source:HGNC Symbol;Acc:HGNC:22800]
347273	CAVIN4	caveolae associated protein 4 [Source:HGNC Symbol;Acc:HGNC:33742]
3483	IGFALS	insulin like growth factor binding protein acid labile subunit [Source:HGNC Symbol;Acc:HGNC:5468]
361	AQP4	aquaporin 4 [Source:HGNC Symbol;Acc:HGNC:637]
3645	INSRR	insulin receptor related receptor [Source:HGNC Symbol;Acc:HGNC:6093]
3687	ITGAX	integrin subunit alpha X [Source:HGNC Symbol;Acc:HGNC:6152]
373159	STK19B	serine/threonine kinase 19B (pseudogene) [Source:HGNC Symbol;Acc:HGNC:21668]
374877	TEX45	testis expressed 45 [Source:HGNC Symbol;Acc:HGNC:24745]
374918	IGFL1	IGF like family member 1 [Source:HGNC Symbol;Acc:HGNC:24093]
374977	MROH7	maestro heat like repeat family member 7 [Source:HGNC Symbol;Acc:HGNC:24802]
375607	NAT16	N-acetyltransferase 16 (putative) [Source:HGNC Symbol;Acc:HGNC:22030]
3766	KCNJ10	potassium inwardly rectifying channel subfamily J member 10 [Source:HGNC Symbol;Acc:HGNC:6256]
3786	KCNQ3	potassium voltage-gated channel subfamily Q member 3 [Source:HGNC Symbol;Acc:HGNC:6297]
378707	RN7SL3	RNA component of signal recognition particle 7SL3 [Source:HGNC Symbol;Acc:HGNC:23135]
378881	MIR381HG	MIR381 host gene [Source:HGNC Symbol;Acc:HGNC:20136]
3821	KLRC1	killer cell lectin like receptor C1 [Source:HGNC Symbol;Acc:HGNC:6374]
387718	TEX36	testis expressed 36 [Source:HGNC Symbol;Acc:HGNC:31653]
388403	YPEL2	yippee like 2 [Source:HGNC Symbol;Acc:HGNC:18326]
388551	CEACAM16	CEA cell adhesion molecule 16, tectorial membrane component [Source:HGNC Symbol;Acc:HGNC:31948]
388579	TUBB8P11	tubulin beta 8 class VIII pseudogene 11 [Source:HGNC Symbol;Acc:HGNC:32337]
388611	CD164L2	CD164 molecule like 2 [Source:HGNC Symbol;Acc:HGNC:32043]
388662	SLC6A17	solute carrier family 6 member 17 [Source:HGNC Symbol;Acc:HGNC:31399]
388951	TSPYL6	TSPY like 6 [Source:HGNC Symbol;Acc:HGNC:14521]
389118	CDHR4	cadherin related family member 4 [Source:HGNC Symbol;Acc:HGNC:34527]
389257	LRRC14B	leucine rich repeat containing 14B [Source:HGNC Symbol;Acc:HGNC:37268]
390091	OR10AB1P	olfactory receptor family 10 subfamily AB member 1 pseudogene [Source:HGNC Symbol;Acc:HGNC:14804]
3904	LAIR2	leukocyte associated immunoglobulin like receptor 2 [Source:HGNC Symbol;Acc:HGNC:6478]
390616	ANKRD34C	ankyrin repeat domain 34C [Source:HGNC Symbol;Acc:HGNC:33888]
390790	ARL5C	ADP ribosylation factor like GTPase 5C [Source:HGNC Symbol;Acc:HGNC:31111]
390928	ACP7	acid phosphatase 7, tartrate resistant (putative) [Source:HGNC Symbol;Acc:HGNC:33781]
391171	TUBB8P10	tubulin beta 8 class VIII pseudogene 10 [Source:HGNC Symbol;Acc:HGNC:42348]
400208	LINC00517	long intergenic non-protein coding RNA 517 [Source:HGNC Symbol;Acc:HGNC:19831]
400578	KRT16P2	keratin 16 pseudogene 2 [Source:HGNC Symbol;Acc:HGNC:37807]
400950	C2orf91	chromosome 2 putative open reading frame 91 [Source:HGNC Symbol;Acc:HGNC:42966]
401027	C2orf66	chromosome 2 open reading frame 66 [Source:HGNC Symbol;Acc:HGNC:33809]
401036	ASB18	ankyrin repeat and SOCS box containing 18 [Source:HGNC Symbol;Acc:HGNC:19770]
401247	LINC00243	long intergenic non-protein coding RNA 243 [Source:HGNC Symbol;Acc:HGNC:30956]
401562	LCNL1	lipocalin like 1 [Source:HGNC Symbol;Acc:HGNC:34436]
401563	C9orf139	chromosome 9 putative open reading frame 139 [Source:HGNC Symbol;Acc:HGNC:31426]
401647	GOLGA7B	golgin A7 family member B [Source:HGNC Symbol;Acc:HGNC:31668]
401982	AKR1B1P1	aldehyde reductase family 1 member B1 pseudogene 1 [Source:HGNC Symbol;Acc:HGNC:420]
402778	IFITM10	interferon induced transmembrane protein 10 [Source:HGNC Symbol;Acc:HGNC:40022]
4051	CYP4F3	cytochrome P450 family 4 subfamily F member 3 [Source:HGNC Symbol;Acc:HGNC:2646]
406881	MIRLET7A1	microRNA let-7a-1 [Source:HGNC Symbol;Acc:HGNC:31476]
406888	MIRLET7F1	microRNA let-7f-1 [Source:HGNC Symbol;Acc:HGNC:31483]
406902	MIR10A	microRNA 10a [Source:HGNC Symbol;Acc:HGNC:31497]
406905	MIR1-2	microRNA 1-2 [Source:HGNC Symbol;Acc:HGNC:31500]
406911	MIR125B1	microRNA 125b-1 [Source:HGNC Symbol;Acc:HGNC:31506]
406924	MIR134	microRNA 134 [Source:HGNC Symbol;Acc:HGNC:31519]
406946	MIR154	microRNA 154 [Source:HGNC Symbol;Acc:HGNC:31541]
406970	MIR194-2	microRNA 194-2 [Source:HGNC Symbol;Acc:HGNC:31565]
406989	MIR206	microRNA 206 [Source:HGNC Symbol;Acc:HGNC:31584]
4070	TACSTD2	tumor associated calcium signal transducer 2 [Source:HGNC Symbol;Acc:HGNC:11530]
407011	MIR23B	microRNA 23b [Source:HGNC Symbol;Acc:HGNC:31606]
407018	MIR27A	microRNA 27a [Source:HGNC Symbol;Acc:HGNC:31613]
407023	MIR299	microRNA 299 [Source:HGNC Symbol;Acc:HGNC:31618]
414	ARSD	arylsulfatase D [Source:HGNC Symbol;Acc:HGNC:717]
414152	C10orf105	chromosome 10 open reading frame 105 [Source:HGNC Symbol;Acc:HGNC:20304]
439916	LINC00615	long intergenic non-protein coding RNA 615 [Source:HGNC Symbol;Acc:HGNC:26343]
440387	CTRB2	chymotrypsinogen B2 [Source:HGNC Symbol;Acc:HGNC:2522]
440689	H2BC18	H2B clustered histone 18 [Source:HGNC Symbol;Acc:HGNC:24700]
440894	LINC01123	long intergenic non-protein coding RNA 1123 [Source:HGNC Symbol;Acc:HGNC:49269]
440970	LINC00971	long intergenic non-protein coding RNA 971 [Source:HGNC Symbol;Acc:HGNC:48737]
441282	AKR1B15	aldo-keto reductase family 1 member B15 [Source:HGNC Symbol;Acc:HGNC:37281]
442304	FTLP15	ferritin light chain pseudogene 15 [Source:HGNC Symbol;Acc:HGNC:37965]
442721	LMOD2	leiomodin 2 [Source:HGNC Symbol;Acc:HGNC:6648]
442890	MIR133B	microRNA 133b [Source:HGNC Symbol;Acc:HGNC:31759]
442907	MIR339	microRNA 339 [Source:HGNC Symbol;Acc:HGNC:31776]
442913	MIR376C	microRNA 376c [Source:HGNC Symbol;Acc:HGNC:31782]
442914	MIR369	microRNA 369 [Source:HGNC Symbol;Acc:HGNC:31783]
442915	MIR370	microRNA 370 [Source:HGNC Symbol;Acc:HGNC:31784]
448831	FRG2	FSHD region gene 2 [Source:HGNC Symbol;Acc:HGNC:19136]
4565	MT-TI	mitochondrially encoded tRNA-Ile (AUU/C) [Source:HGNC Symbol;Acc:HGNC:7488]
4583	MUC2	mucin 2, oligomeric mucus/gel-forming [Source:HGNC Symbol;Acc:HGNC:7512]
4586	MUC5AC	mucin 5AC, oligomeric mucus/gel-forming [Source:HGNC Symbol;Acc:HGNC:7515]
4606	MYBPC2	myosin binding protein C2 [Source:HGNC Symbol;Acc:HGNC:7550]
4688	NCF2	neutrophil cytosolic factor 2 [Source:HGNC Symbol;Acc:HGNC:7661]
480	ATP1A4	ATPase Na+/K+ transporting subunit alpha 4 [Source:HGNC Symbol;Acc:HGNC:14073]
486	FXYD2	FXYD domain containing ion transport regulator 2 [Source:HGNC Symbol;Acc:HGNC:4026]
491	ATP2B2	ATPase plasma membrane Ca2+ transporting 2 [Source:HGNC Symbol;Acc:HGNC:815]
494325	MIR376A1	microRNA 376a-1 [Source:HGNC Symbol;Acc:HGNC:31869]
494326	MIR377	microRNA 377 [Source:HGNC Symbol;Acc:HGNC:31870]
494330	MIR381	microRNA 381 [Source:HGNC Symbol;Acc:HGNC:31874]
497190	CLEC18B	C-type lectin domain family 18 member B [Source:HGNC Symbol;Acc:HGNC:33849]
5015	OTX2	orthodenticle homeobox 2 [Source:HGNC Symbol;Acc:HGNC:8522]
5023	P2RX1	purinergic receptor P2X 1 [Source:HGNC Symbol;Acc:HGNC:8533]
50487	PLA2G3	phospholipase A2 group III [Source:HGNC Symbol;Acc:HGNC:17934]
50506	DUOX2	dual oxidase 2 [Source:HGNC Symbol;Acc:HGNC:13273]
51130	ASB3	ankyrin repeat and SOCS box containing 3 [Source:HGNC Symbol;Acc:HGNC:16013]
51305	KCNK9	potassium two pore domain channel subfamily K member 9 [Source:HGNC Symbol;Acc:HGNC:6283]
51365	PLA1A	phospholipase A1 member A [Source:HGNC Symbol;Acc:HGNC:17661]
5138	PDE2A	phosphodiesterase 2A [Source:HGNC Symbol;Acc:HGNC:8777]
5143	PDE4C	phosphodiesterase 4C [Source:HGNC Symbol;Acc:HGNC:8782]
51555	PEX5L	peroxisomal biogenesis factor 5 like [Source:HGNC Symbol;Acc:HGNC:30024]
51617	NSG2	neuronal vesicle trafficking associated 2 [Source:HGNC Symbol;Acc:HGNC:24955]
51702	PADI3	peptidyl arginine deiminase 3 [Source:HGNC Symbol;Acc:HGNC:18337]
5239	PGM5	phosphoglucomutase 5 [Source:HGNC Symbol;Acc:HGNC:8908]
5345	SERPINF2	serpin family F member 2 [Source:HGNC Symbol;Acc:HGNC:9075]
5346	PLIN1	perilipin 1 [Source:HGNC Symbol;Acc:HGNC:9076]
53632	PRKAG3	protein kinase AMP-activated non-catalytic subunit gamma 3 [Source:HGNC Symbol;Acc:HGNC:9387]
53831	GPR84	G protein-coupled receptor 84 [Source:HGNC Symbol;Acc:HGNC:4535]
54106	TLR9	toll like receptor 9 [Source:HGNC Symbol;Acc:HGNC:15633]
54210	TREM1	triggering receptor expressed on myeloid cells 1 [Source:HGNC Symbol;Acc:HGNC:17760]
54329	GPR85	G protein-coupled receptor 85 [Source:HGNC Symbol;Acc:HGNC:4536]
54361	WNT4	Wnt family member 4 [Source:HGNC Symbol;Acc:HGNC:12783]
54502	RBM47	RNA binding motif protein 47 [Source:HGNC Symbol;Acc:HGNC:30358]
54716	SLC6A20	solute carrier family 6 member 20 [Source:HGNC Symbol;Acc:HGNC:30927]
54845	ESRP1	epithelial splicing regulatory protein 1 [Source:HGNC Symbol;Acc:HGNC:25966]
55057	CRYBG2	crystallin beta-gamma domain containing 2 [Source:HGNC Symbol;Acc:HGNC:17295]
5506	PPP1R3A	protein phosphatase 1 regulatory subunit 3A [Source:HGNC Symbol;Acc:HGNC:9291]
55301	OLAH	oleoyl-ACP hydrolase [Source:HGNC Symbol;Acc:HGNC:25625]
55356	SLC22A15	solute carrier family 22 member 15 [Source:HGNC Symbol;Acc:HGNC:20301]
55503	TRPV6	transient receptor potential cation channel subfamily V member 6 [Source:HGNC Symbol;Acc:HGNC:14006]
55576	STAB2	stabilin 2 [Source:HGNC Symbol;Acc:HGNC:18629]
55821	ALLC	allantoicase [Source:HGNC Symbol;Acc:HGNC:17377]
56062	KLHL4	kelch like family member 4 [Source:HGNC Symbol;Acc:HGNC:6355]
56271	BEX4	brain expressed X-linked 4 [Source:HGNC Symbol;Acc:HGNC:25475]
5648	MASP1	mannan binding lectin serine peptidase 1 [Source:HGNC Symbol;Acc:HGNC:6901]
56667	MUC13	mucin 13, cell surface associated [Source:HGNC Symbol;Acc:HGNC:7511]
5669	PSG1	pregnancy specific beta-1-glycoprotein 1 [Source:HGNC Symbol;Acc:HGNC:9514]
5670	PSG2	pregnancy specific beta-1-glycoprotein 2 [Source:HGNC Symbol;Acc:HGNC:9519]
5671	PSG3	pregnancy specific beta-1-glycoprotein 3 [Source:HGNC Symbol;Acc:HGNC:9520]
5673	PSG5	pregnancy specific beta-1-glycoprotein 5 [Source:HGNC Symbol;Acc:HGNC:9522]
5678	PSG9	pregnancy specific beta-1-glycoprotein 9 [Source:HGNC Symbol;Acc:HGNC:9526]
5680	PSG11	pregnancy specific beta-1-glycoprotein 11 [Source:HGNC Symbol;Acc:HGNC:9516]
56892	TCIM	transcriptional and immune response regulator [Source:HGNC Symbol;Acc:HGNC:1357]
56899	ANKS1B	ankyrin repeat and sterile alpha motif domain containing 1B [Source:HGNC Symbol;Acc:HGNC:24600]
57010	CABP4	calcium binding protein 4 [Source:HGNC Symbol;Acc:HGNC:1386]
57125	PLXDC1	plexin domain containing 1 [Source:HGNC Symbol;Acc:HGNC:20945]
57151	LYZL6	lysozyme like 6 [Source:HGNC Symbol;Acc:HGNC:29614]
57159	TRIM54	tripartite motif containing 54 [Source:HGNC Symbol;Acc:HGNC:16008]
57161	PELI2	pellino E3 ubiquitin protein ligase family member 2 [Source:HGNC Symbol;Acc:HGNC:8828]
57408	LRTM1	leucine rich repeats and transmembrane domains 1 [Source:HGNC Symbol;Acc:HGNC:25023]
574410	MIR323B	microRNA 323b [Source:HGNC Symbol;Acc:HGNC:38349]
574413	MIR409	microRNA 409 [Source:HGNC Symbol;Acc:HGNC:32055]
574434	MIR410	microRNA 410 [Source:HGNC Symbol;Acc:HGNC:32065]
574436	MIR485	microRNA 485 [Source:HGNC Symbol;Acc:HGNC:32067]
574453	MIR495	microRNA 495 [Source:HGNC Symbol;Acc:HGNC:32085]
574454	MIR496	microRNA 496 [Source:HGNC Symbol;Acc:HGNC:32086]
57453	DSCAML1	DS cell adhesion molecule like 1 [Source:HGNC Symbol;Acc:HGNC:14656]
57467	HHATL	hedgehog acyltransferase like [Source:HGNC Symbol;Acc:HGNC:13242]
57624	NYAP2	neuronal tyrosine-phosphorylated phosphoinositide-3-kinase adaptor 2 [Source:HGNC Symbol;Acc:HGNC:29291]
57642	COL20A1	collagen type XX alpha 1 chain [Source:HGNC Symbol;Acc:HGNC:14670]
57828	CATSPERG	cation channel sperm associated auxiliary subunit gamma [Source:HGNC Symbol;Acc:HGNC:25243]
59285	CACNG6	calcium voltage-gated channel auxiliary subunit gamma 6 [Source:HGNC Symbol;Acc:HGNC:13625]
59344	ALOXE3	arachidonate lipoxygenase 3 [Source:HGNC Symbol;Acc:HGNC:13743]
59352	LGR6	leucine rich repeat containing G protein-coupled receptor 6 [Source:HGNC Symbol;Acc:HGNC:19719]
6003	RGS13	regulator of G protein signaling 13 [Source:HGNC Symbol;Acc:HGNC:9995]
606293	KLKP1	kallikrein pseudogene 1 [Source:HGNC Symbol;Acc:HGNC:21260]
60676	PAPPA2	pappalysin 2 [Source:HGNC Symbol;Acc:HGNC:14615]
6097	RORC	RAR related orphan receptor C [Source:HGNC Symbol;Acc:HGNC:10260]
619351	LINC00589	long intergenic non-protein coding RNA 589 [Source:HGNC Symbol;Acc:HGNC:32299]
619555	MIR487A	microRNA 487a [Source:HGNC Symbol;Acc:HGNC:32343]
6288	SAA1	serum amyloid A1 [Source:HGNC Symbol;Acc:HGNC:10513]
6289	SAA2	serum amyloid A2 [Source:HGNC Symbol;Acc:HGNC:10514]
6291	SAA4	serum amyloid A4, constitutive [Source:HGNC Symbol;Acc:HGNC:10516]
6345	SRL	sarcalumenin [Source:HGNC Symbol;Acc:HGNC:11295]
6348	CCL3	C-C motif chemokine ligand 3 [Source:HGNC Symbol;Acc:HGNC:10627]
63924	CIDEC	cell death inducing DFFA like effector c [Source:HGNC Symbol;Acc:HGNC:24229]
6404	SELPLG	selectin P ligand [Source:HGNC Symbol;Acc:HGNC:10722]
64072	CDH23	cadherin related 23 [Source:HGNC Symbol;Acc:HGNC:13733]
64092	SAMSN1	SAM domain, SH3 domain and nuclear localization signals 1 [Source:HGNC Symbol;Acc:HGNC:10528]
64094	SMOC2	SPARC related modular calcium binding 2 [Source:HGNC Symbol;Acc:HGNC:20323]
64129	TINAGL1	tubulointerstitial nephritis antigen like 1 [Source:HGNC Symbol;Acc:HGNC:19168]
642574	IQANK1	IQ motif and ankyrin repeat containing 1 [Source:HGNC Symbol;Acc:HGNC:49576]
642907	NIFKP8	nucleolar protein interacting with the FHA domain of MKI67 pseudogene 8 [Source:HGNC Symbol;Acc:HGNC:44956]
642976	GRIK1-AS1	GRIK1 antisense RNA 1 [Source:HGNC Symbol;Acc:HGNC:16458]
643834	PGA3	pepsinogen A3 [Source:HGNC Symbol;Acc:HGNC:8885]
64407	RGS18	regulator of G protein signaling 18 [Source:HGNC Symbol;Acc:HGNC:14261]
644150	WIPF3	WAS/WASL interacting protein family member 3 [Source:HGNC Symbol;Acc:HGNC:22004]
644237	GAPDHP33	glyceraldehyde 3 phosphate dehydrogenase pseudogene 33 [Source:HGNC Symbol;Acc:HGNC:37785]
644242	LINC00622	long intergenic non-protein coding RNA 622 [Source:HGNC Symbol;Acc:HGNC:44251]
644809	C15orf56	chromosome 15 putative open reading frame 56 [Source:HGNC Symbol;Acc:HGNC:33868]
645443	ATP5F1AP3	ATP synthase F1 subunit alpha pseudogene 3 [Source:HGNC Symbol;Acc:HGNC:829]
645687	LINC00520	long intergenic non-protein coding RNA 520 [Source:HGNC Symbol;Acc:HGNC:19843]
646113	LINC00643	long intergenic non-protein coding RNA 643 [Source:HGNC Symbol;Acc:HGNC:44296]
646658	SYNDIG1L	synapse differentiation inducing 1 like [Source:HGNC Symbol;Acc:HGNC:32388]
6476	SI	sucrase-isomaltase [Source:HGNC Symbol;Acc:HGNC:10856]
650474	TPSP2	tryptase pseudogene 2 [Source:HGNC Symbol;Acc:HGNC:14136]
651	BMP3	bone morphogenetic protein 3 [Source:HGNC Symbol;Acc:HGNC:1070]
652995	UCA1	urothelial cancer associated 1 [Source:HGNC Symbol;Acc:HGNC:37126]
6540	SLC6A13	solute carrier family 6 member 13 [Source:HGNC Symbol;Acc:HGNC:11046]
6543	SLC8A2	solute carrier family 8 member A2 [Source:HGNC Symbol;Acc:HGNC:11069]
654429	LRTM2	leucine rich repeats and transmembrane domains 2 [Source:HGNC Symbol;Acc:HGNC:32443]
654433	PAX8-AS1	PAX8 antisense RNA 1 [Source:HGNC Symbol;Acc:HGNC:49271]
654463	FER1L6	fer-1 like family member 6 [Source:HGNC Symbol;Acc:HGNC:28065]
664612	MIR539	microRNA 539 [Source:HGNC Symbol;Acc:HGNC:32529]
664613	MIR544A	microRNA 544a [Source:HGNC Symbol;Acc:HGNC:32530]
664616	MIR487B	microRNA 487b [Source:HGNC Symbol;Acc:HGNC:32533]
6703	SPRR2D	small proline rich protein 2D [Source:HGNC Symbol;Acc:HGNC:11264]
6704	SPRR2E	small proline rich protein 2E [Source:HGNC Symbol;Acc:HGNC:11265]
6725	SRMS	src-related kinase lacking C-terminal regulatory tyrosine and N-terminal myristylation sites [Source:HGNC Symbol;Acc:HGNC:11298]
6751	SSTR1	somatostatin receptor 1 [Source:HGNC Symbol;Acc:HGNC:11330]
6819	SULT1C2	sulfotransferase family 1C member 2 [Source:HGNC Symbol;Acc:HGNC:11456]
6863	TAC1	tachykinin precursor 1 [Source:HGNC Symbol;Acc:HGNC:11517]
6915	TBXA2R	thromboxane A2 receptor [Source:HGNC Symbol;Acc:HGNC:11608]
693121	MIR411	microRNA 411 [Source:HGNC Symbol;Acc:HGNC:32792]
7003	TEAD1	TEA domain transcription factor 1 [Source:HGNC Symbol;Acc:HGNC:11714]
7079	TIMP4	TIMP metallopeptidase inhibitor 4 [Source:HGNC Symbol;Acc:HGNC:11823]
7104	TM4SF4	transmembrane 4 L six family member 4 [Source:HGNC Symbol;Acc:HGNC:11856]
7123	CLEC3B	C-type lectin domain family 3 member B [Source:HGNC Symbol;Acc:HGNC:11891]
724024	MIR654	microRNA 654 [Source:HGNC Symbol;Acc:HGNC:32910]
724025	MIR655	microRNA 655 [Source:HGNC Symbol;Acc:HGNC:32911]
728342	LINC00992	long intergenic non-protein coding RNA 992 [Source:HGNC Symbol;Acc:HGNC:48943]
729249	KLHL2P1	kelch like family member 2 pseudogene 1 [Source:HGNC Symbol;Acc:HGNC:44046]
729530	CNOT6LP1	CNOT6L pseudogene 1 [Source:HGNC Symbol;Acc:HGNC:32355]
730755	KRTAP2-3	keratin associated protein 2-3 [Source:HGNC Symbol;Acc:HGNC:18906]
731220	RFX8	regulatory factor X8 [Source:HGNC Symbol;Acc:HGNC:37253]
7499	XG	Xg glycoprotein (Xg blood group) [Source:HGNC Symbol;Acc:HGNC:12806]
752	FMNL1	formin like 1 [Source:HGNC Symbol;Acc:HGNC:1212]
766	CA7	carbonic anhydrase 7 [Source:HGNC Symbol;Acc:HGNC:1381]
7849	PAX8	paired box 8 [Source:HGNC Symbol;Acc:HGNC:8622]
79041	TMEM38A	transmembrane protein 38A [Source:HGNC Symbol;Acc:HGNC:28462]
79054	TRPM8	transient receptor potential cation channel subfamily M member 8 [Source:HGNC Symbol;Acc:HGNC:17961]
79273	OR7E94P	olfactory receptor family 7 subfamily E member 94 pseudogene [Source:HGNC Symbol;Acc:HGNC:14789]
79290	OR13A1	olfactory receptor family 13 subfamily A member 1 [Source:HGNC Symbol;Acc:HGNC:14772]
79365	BHLHE41	basic helix-loop-helix family member e41 [Source:HGNC Symbol;Acc:HGNC:16617]
79442	LRRC2	leucine rich repeat containing 2 [Source:HGNC Symbol;Acc:HGNC:14676]
79745	CLIP4	CAP-Gly domain containing linker protein family member 4 [Source:HGNC Symbol;Acc:HGNC:26108]
79748	LMAN1L	lectin, mannose binding 1 like [Source:HGNC Symbol;Acc:HGNC:6632]
79759	ZNF668	zinc finger protein 668 [Source:HGNC Symbol;Acc:HGNC:25821]
8000	PSCA	prostate stem cell antigen [Source:HGNC Symbol;Acc:HGNC:9500]
80036	TRPM3	transient receptor potential cation channel subfamily M member 3 [Source:HGNC Symbol;Acc:HGNC:17992]
80307	FER1L4	fer-1 like family member 4 (pseudogene) [Source:HGNC Symbol;Acc:HGNC:15801]
80323	CCDC68	coiled-coil domain containing 68 [Source:HGNC Symbol;Acc:HGNC:24350]
80333	KCNIP4	potassium voltage-gated channel interacting protein 4 [Source:HGNC Symbol;Acc:HGNC:30083]
80726	IQCN	IQ motif containing N [Source:HGNC Symbol;Acc:HGNC:29350]
80852	GRIP2	glutamate receptor interacting protein 2 [Source:HGNC Symbol;Acc:HGNC:23841]
81033	KCNH6	potassium voltage-gated channel subfamily H member 6 [Source:HGNC Symbol;Acc:HGNC:18862]
8111	GPR68	G protein-coupled receptor 68 [Source:HGNC Symbol;Acc:HGNC:4519]
81492	RSPH6A	radial spoke head 6 homolog A [Source:HGNC Symbol;Acc:HGNC:14241]
81615	TMEM163	transmembrane protein 163 [Source:HGNC Symbol;Acc:HGNC:25380]
81704	DOCK8	dedicator of cytokinesis 8 [Source:HGNC Symbol;Acc:HGNC:19191]
83697	SLC4A9	solute carrier family 4 member 9 [Source:HGNC Symbol;Acc:HGNC:11035]
83756	TAS1R3	taste 1 receptor member 3 [Source:HGNC Symbol;Acc:HGNC:15661]
83873	GPR61	G protein-coupled receptor 61 [Source:HGNC Symbol;Acc:HGNC:13300]
84000	TMPRSS13	transmembrane serine protease 13 [Source:HGNC Symbol;Acc:HGNC:29808]
84070	FAM186B	family with sequence similarity 186 member B [Source:HGNC Symbol;Acc:HGNC:25296]
84103	C4orf17	chromosome 4 open reading frame 17 [Source:HGNC Symbol;Acc:HGNC:25274]
84179	SLC49A3	solute carrier family 49 member 3 [Source:HGNC Symbol;Acc:HGNC:26177]
84225	ZMYND15	zinc finger MYND-type containing 15 [Source:HGNC Symbol;Acc:HGNC:20997]
84676	TRIM63	tripartite motif containing 63 [Source:HGNC Symbol;Acc:HGNC:16007]
84691	FAM71F1	family with sequence similarity 71 member F1 [Source:HGNC Symbol;Acc:HGNC:30704]
84740	AFAP1-AS1	AFAP1 antisense RNA 1 [Source:HGNC Symbol;Acc:HGNC:28141]
84824	FCRLA	Fc receptor like A [Source:HGNC Symbol;Acc:HGNC:18504]
84868	HAVCR2	hepatitis A virus cellular receptor 2 [Source:HGNC Symbol;Acc:HGNC:18437]
84941	HSH2D	hematopoietic SH2 domain containing [Source:HGNC Symbol;Acc:HGNC:24920]
8542	APOL1	apolipoprotein L1 [Source:HGNC Symbol;Acc:HGNC:618]
85449	KIAA1755	KIAA1755 [Source:HGNC Symbol;Acc:HGNC:29372]
8547	FCN3	ficolin 3 [Source:HGNC Symbol;Acc:HGNC:3625]
8605	PLA2G4C	phospholipase A2 group IVC [Source:HGNC Symbol;Acc:HGNC:9037]
8710	SERPINB7	serpin family B member 7 [Source:HGNC Symbol;Acc:HGNC:13902]
8909	ENDOU	endonuclease, poly(U) specific [Source:HGNC Symbol;Acc:HGNC:14369]
8988	HSPB3	heat shock protein family B (small) member 3 [Source:HGNC Symbol;Acc:HGNC:5248]
8995	TNFSF18	TNF superfamily member 18 [Source:HGNC Symbol;Acc:HGNC:11932]
9098	USP6	ubiquitin specific peptidase 6 [Source:HGNC Symbol;Acc:HGNC:12629]
91156	IGFN1	immunoglobulin like and fibronectin type III domain containing 1 [Source:HGNC Symbol;Acc:HGNC:24607]
91319	DERL3	derlin 3 [Source:HGNC Symbol;Acc:HGNC:14236]
9154	SLC28A1	solute carrier family 28 member 1 [Source:HGNC Symbol;Acc:HGNC:11001]
9201	DCLK1	doublecortin like kinase 1 [Source:HGNC Symbol;Acc:HGNC:2700]
92293	TMEM132C	transmembrane protein 132C [Source:HGNC Symbol;Acc:HGNC:25436]
9245	GCNT3	glucosaminyl (N-acetyl) transferase 3, mucin type [Source:HGNC Symbol;Acc:HGNC:4205]
92591	ASB16	ankyrin repeat and SOCS box containing 16 [Source:HGNC Symbol;Acc:HGNC:19768]
93273	LEMD1	LEM domain containing 1 [Source:HGNC Symbol;Acc:HGNC:18725]
933	CD22	CD22 molecule [Source:HGNC Symbol;Acc:HGNC:1643]
9332	CD163	CD163 molecule [Source:HGNC Symbol;Acc:HGNC:1631]
93377	OPALIN	oligodendrocytic myelin paranodal and inner loop protein [Source:HGNC Symbol;Acc:HGNC:20707]
9388	LIPG	lipase G, endothelial type [Source:HGNC Symbol;Acc:HGNC:6623]
9402	GRAP2	GRB2 related adaptor protein 2 [Source:HGNC Symbol;Acc:HGNC:4563]
94025	MUC16	mucin 16, cell surface associated [Source:HGNC Symbol;Acc:HGNC:15582]
94233	OPN4	opsin 4 [Source:HGNC Symbol;Acc:HGNC:14449]
94274	PPP1R14A	protein phosphatase 1 regulatory inhibitor subunit 14A [Source:HGNC Symbol;Acc:HGNC:14871]
9518	GDF15	growth differentiation factor 15 [Source:HGNC Symbol;Acc:HGNC:30142]
9595	CYTIP	cytohesin 1 interacting protein [Source:HGNC Symbol;Acc:HGNC:9506]
963	CD53	CD53 molecule [Source:HGNC Symbol;Acc:HGNC:1686]
96597	TBC1D27P	TBC1 domain family member 27, pseudogene [Source:HGNC Symbol;Acc:HGNC:28104]
968	CD68	CD68 molecule [Source:HGNC Symbol;Acc:HGNC:1693]
9856	KIAA0319	KIAA0319 [Source:HGNC Symbol;Acc:HGNC:21580]
9938	ARHGAP25	Rho GTPase activating protein 25 [Source:HGNC Symbol;Acc:HGNC:28951]
9965	FGF19	fibroblast growth factor 19 [Source:HGNC Symbol;Acc:HGNC:3675]

## Sheet: heatmap
HEATMAP UP	HEATMAP DOWN
IL8	PLK1
SERPINE2	UNC5C
OPTN	KIFC1
SPP1	UBE2C
MYH3	KIF22
XIRP1	GINS2
RP11−284F21.9	TACC3
CD55	POLE
SYT1	CCNA2
TRIB3	CENPF
TNNT3	BUB1
CCDC141	NUSAP1
LDB3	KIF20A
TRPV3	HMGB2
GABARAPL1	PRC1
TNNC2	PRR11
AGT	CDT1
MYOM1	ESPL1
GDF15	AURKB
SPNS2	FAM64A
MYBPC2	GTSE1
CKM	FOXM1
HRC	TK1
NLRC5	NCAPH
WIPI1	TICRR
HEATMAP UP
Overlap Results
Collection(s):	H
# overlaps shown:	2
# genesets in collections:	50
# genes in comparison (n):	24
# genes in universe (N):	40312
Gene Set Name	# Genes in Gene Set (K)	Description	# Genes in Overlap (k)	k/K	p-value	FDR q-value
HALLMARK_MYOGENESIS	200	Genes involved in development of skeletal muscle (myogenesis).	7	0.0350	2.15E-11	1.07E-9
HALLMARK_EPITHELIAL_MESENCHYMAL_TRANSITION	200	Genes defining epithelial-mesenchymal transition, as in wound healing, fibrosis and metastasis.	3	0.0150	2.25E-4	5.64E-3
Gene/Gene Set Overlap Matrix
Entrez Gene Id	Gene Symbol	Gene Description	HALLMARK_MYOGENESIS	HALLMARK_EPITHELIAL_MESENCHYMAL_TRANSITION
1158	CKM	creatine kinase, M-type [Source:HGNC Symbol;Acc:HGNC:1994]	HALLMARK_MYOGENESIS
11155	LDB3	LIM domain binding 3 [Source:HGNC Symbol;Acc:HGNC:15710]	HALLMARK_MYOGENESIS
3270	HRC	histidine rich calcium binding protein [Source:HGNC Symbol;Acc:HGNC:5178]	HALLMARK_MYOGENESIS
4621	MYH3	myosin heavy chain 3 [Source:HGNC Symbol;Acc:HGNC:7573]	HALLMARK_MYOGENESIS
7125	TNNC2	troponin C2, fast skeletal type [Source:HGNC Symbol;Acc:HGNC:11944]	HALLMARK_MYOGENESIS
7140	TNNT3	troponin T3, fast skeletal type [Source:HGNC Symbol;Acc:HGNC:11950]	HALLMARK_MYOGENESIS
8736	MYOM1	myomesin 1 [Source:HGNC Symbol;Acc:HGNC:7613]	HALLMARK_MYOGENESIS
6696	SPP1	secreted phosphoprotein 1 [Source:HGNC Symbol;Acc:HGNC:11255]		HALLMARK_EPITHELIAL_MESENCHYMAL_TRANSITION
3576	CXCL8	C-X-C motif chemokine ligand 8 [Source:HGNC Symbol;Acc:HGNC:6025]		HALLMARK_EPITHELIAL_MESENCHYMAL_TRANSITION
5270	SERPINE2	serpin family E member 2 [Source:HGNC Symbol;Acc:HGNC:8951]		HALLMARK_EPITHELIAL_MESENCHYMAL_TRANSITION
23710	GABARAPL1	GABA type A receptor associated protein like 1 [Source:HGNC Symbol;Acc:HGNC:4068]
1604	CD55	CD55 molecule (Cromer blood group) [Source:HGNC Symbol;Acc:HGNC:2665]
10133	OPTN	optineurin [Source:HGNC Symbol;Acc:HGNC:17142]
84166	NLRC5	NLR family CARD domain containing 5 [Source:HGNC Symbol;Acc:HGNC:29933]
57761	TRIB3	tribbles pseudokinase 3 [Source:HGNC Symbol;Acc:HGNC:16228]
55062	WIPI1	WD repeat domain, phosphoinositide interacting 1 [Source:HGNC Symbol;Acc:HGNC:25471]
124976	SPNS2	sphingolipid transporter 2 [Source:HGNC Symbol;Acc:HGNC:26992]
162514	TRPV3	transient receptor potential cation channel subfamily V member 3 [Source:HGNC Symbol;Acc:HGNC:18084]
165904	XIRP1	xin actin binding repeat containing 1 [Source:HGNC Symbol;Acc:HGNC:14301]
183	AGT	angiotensinogen [Source:HGNC Symbol;Acc:HGNC:333]
285025	CCDC141	coiled-coil domain containing 141 [Source:HGNC Symbol;Acc:HGNC:26821]
4606	MYBPC2	myosin binding protein C2 [Source:HGNC Symbol;Acc:HGNC:7550]
6857	SYT1	synaptotagmin 1 [Source:HGNC Symbol;Acc:HGNC:11509]
9518	GDF15	growth differentiation factor 15 [Source:HGNC Symbol;Acc:HGNC:30142]
HEATMAP DOWN
Overlap Results
Collection(s):	H
# overlaps shown:	4
# genesets in collections:	50
# genes in comparison (n):	25
# genes in universe (N):	40312
Gene Set Name	# Genes in Gene Set (K)	Description	# Genes in Overlap (k)	k/K	p-value	FDR q-value
HALLMARK_G2M_CHECKPOINT	200	Genes involved in the G2/M checkpoint, as in progression through the cell division cycle.	13	0.0650	3.67E-24	1.83E-22
HALLMARK_E2F_TARGETS	200	Genes encoding cell cycle related targets of E2F transcription factors.	8	0.0400	3.21E-13	8.02E-12
HALLMARK_MITOTIC_SPINDLE	199	Genes important for mitotic spindle assembly.	7	0.0352	2.86E-11	4.77E-10
HALLMARK_SPERMATOGENESIS	135	Genes up-regulated during production of male gametes (sperm), as in spermatogenesis.	2	0.0148	3.18E-3	3.97E-2
Gene/Gene Set Overlap Matrix
Entrez Gene Id	Gene Symbol	Gene Description	HALLMARK_G2M_CHECKPOINT	HALLMARK_E2F_TARGETS	HALLMARK_MITOTIC_SPINDLE	HALLMARK_SPERMATOGENESIS
5347	PLK1	polo like kinase 1 [Source:HGNC Symbol;Acc:HGNC:9077]	HALLMARK_G2M_CHECKPOINT	HALLMARK_E2F_TARGETS	HALLMARK_MITOTIC_SPINDLE
3835	KIF22	kinesin family member 22 [Source:HGNC Symbol;Acc:HGNC:6391]	HALLMARK_G2M_CHECKPOINT	HALLMARK_E2F_TARGETS	HALLMARK_MITOTIC_SPINDLE
9700	ESPL1	extra spindle pole bodies like 1, separase [Source:HGNC Symbol;Acc:HGNC:16856]	HALLMARK_G2M_CHECKPOINT	HALLMARK_E2F_TARGETS	HALLMARK_MITOTIC_SPINDLE
10460	TACC3	transforming acidic coiled-coil containing protein 3 [Source:HGNC Symbol;Acc:HGNC:11524]	HALLMARK_G2M_CHECKPOINT	HALLMARK_E2F_TARGETS
5426	POLE	DNA polymerase epsilon, catalytic subunit [Source:HGNC Symbol;Acc:HGNC:9177]	HALLMARK_G2M_CHECKPOINT	HALLMARK_E2F_TARGETS
9212	AURKB	aurora kinase B [Source:HGNC Symbol;Acc:HGNC:11390]	HALLMARK_G2M_CHECKPOINT	HALLMARK_E2F_TARGETS
699	BUB1	BUB1 mitotic checkpoint serine/threonine kinase [Source:HGNC Symbol;Acc:HGNC:1148]	HALLMARK_G2M_CHECKPOINT		HALLMARK_MITOTIC_SPINDLE	HALLMARK_SPERMATOGENESIS
1063	CENPF	centromere protein F [Source:HGNC Symbol;Acc:HGNC:1857]	HALLMARK_G2M_CHECKPOINT		HALLMARK_MITOTIC_SPINDLE
51203	NUSAP1	nucleolar and spindle associated protein 1 [Source:HGNC Symbol;Acc:HGNC:18538]	HALLMARK_G2M_CHECKPOINT		HALLMARK_MITOTIC_SPINDLE
9055	PRC1	protein regulator of cytokinesis 1 [Source:HGNC Symbol;Acc:HGNC:9341]	HALLMARK_G2M_CHECKPOINT		HALLMARK_MITOTIC_SPINDLE
51659	GINS2	GINS complex subunit 2 [Source:HGNC Symbol;Acc:HGNC:24575]	HALLMARK_G2M_CHECKPOINT
890	CCNA2	cyclin A2 [Source:HGNC Symbol;Acc:HGNC:1578]	HALLMARK_G2M_CHECKPOINT
11065	UBE2C	ubiquitin conjugating enzyme E2 C [Source:HGNC Symbol;Acc:HGNC:15937]	HALLMARK_G2M_CHECKPOINT
3148	HMGB2	high mobility group box 2 [Source:HGNC Symbol;Acc:HGNC:5000]		HALLMARK_E2F_TARGETS
7083	TK1	thymidine kinase 1 [Source:HGNC Symbol;Acc:HGNC:11830]		HALLMARK_E2F_TARGETS
23397	NCAPH	non-SMC condensin I complex subunit H [Source:HGNC Symbol;Acc:HGNC:1112]				HALLMARK_SPERMATOGENESIS
10112	KIF20A	kinesin family member 20A [Source:HGNC Symbol;Acc:HGNC:9787]
8633	UNC5C	unc-5 netrin receptor C [Source:HGNC Symbol;Acc:HGNC:12569]
2305	FOXM1	forkhead box M1 [Source:HGNC Symbol;Acc:HGNC:3818]
3833	KIFC1	kinesin family member C1 [Source:HGNC Symbol;Acc:HGNC:6389]
51512	GTSE1	G2 and S-phase expressed 1 [Source:HGNC Symbol;Acc:HGNC:13698]
54478	PIMREG	PICALM interacting mitotic regulator [Source:HGNC Symbol;Acc:HGNC:25483]
55771	PRR11	proline rich 11 [Source:HGNC Symbol;Acc:HGNC:25619]
81620	CDT1	chromatin licensing and DNA replication factor 1 [Source:HGNC Symbol;Acc:HGNC:24576]
90381	TICRR	TOPBP1 interacting checkpoint and replication regulator [Source:HGNC Symbol;Acc:HGNC:28704]

## Sheet: Arkusz2
HALLMARK GENES MYOGENESIS
gene_id	gene	baseMean	log2FoldChange	lfcSE	stat	pvalue	padj
ENSG00000104879	CKM	1001.98	6.41388	0.276983	23.1563	1.25689e-118	2.59019e-116
ENSG00000130595	TNNT3	2336.08	5.88651	0.251203	23.4333	1.95743e-121	4.29775e-119
ENSG00000248746	ACTN3	109.822	6.20801	0.596452	10.4082	2.27432e-25	3.53144e-24
ENSG00000135218	CD36	2323.88	4.58597	0.208293	22.0169	1.98473e-107	3.23801e-105
ENSG00000108878	CACNG1	118.5	6.08266	1.17572	5.17358	2.29653e-07	9.18496e-07
ENSG00000017427	IGF1	9.20396	4.59661	1.23257	3.72928	0.000192028	0.000534517
ENSG00000164708	PGAM2	4.28411	4.40442	1.51628	2.90475	0.00367542	0.00824075
ENSG00000122367	LDB3	1050.86	4.99479	0.18651	26.7802	5.49298e-158	2.48167e-155
ENSG00000156885	COX6A2	35.4061	5.25611	0.728823	7.21178	5.52271e-13	3.72296e-12
ENSG00000133055	MYBPH	1020.8	5.60117	0.25948	21.5861	2.42646e-103	3.65416e-101					CKM	6.41388	0.276983
ENSG00000111046	MYF6	20.872	4.83403	0.882757	5.47606	4.34908e-08	1.88025e-07					TNNT3	5.88651	0.251203
ENSG00000109061	MYH1	4.27609	5.40966	1.56455	3.45764	0.000544933	0.0014171					ACTN3	6.20801	0.596452
ENSG00000125414	MYH2	53.5936	4.14353	0.4612	8.98423	2.60542e-19	2.77341e-18					CD36	4.58597	0.208293
ENSG00000100362	PVALB	429.651	4.53218	0.251476	18.0223	1.30216e-72	1.05489e-70					CACNG1	6.08266	1.17572
ENSG00000109610	SOD3	35.2529	4.51792	0.702652	6.42981	1.27767e-10	7.07932e-10					IGF1	4.59661	1.23257
ENSG00000101470	TNNC2	3187.4	4.13728	0.174544	23.7034	3.3238e-124	7.6555e-122					PGAM2	4.40442	1.51628
ENSG00000143318	CASQ1	14.0126	4.63143	1.01701	4.55397	5.26431e-06	1.81022e-05					LDB3	4.99479	0.18651
ENSG00000118729	CASQ2	28.5338	8.15021	1.24643	6.53886	6.19891e-11	3.51851e-10					COX6A2	5.25611	0.728823
ENSG00000101605	MYOM1	1659.54	5.96616	0.250553	23.812	2.50762e-125	5.83282e-123					MYBPH	5.60117	0.25948
												MYF6	4.83403	0.882757
												MYH1	5.40966	1.56455
												MYH2	4.14353	0.4612
												PVALB	4.53218	0.251476
												SOD3	4.51792	0.702652
												TNNC2	4.13728	0.174544
												CASQ1	4.63143	1.01701
												CASQ2	8.15021	1.24643
												MYOM1	5.96616	0.250553
ENSG00000143632	ACTA1	38.8772124811597	0.921905500094718	0.428938232750102	2.14927332120524	0.031612740056105	0.0577914638656972
